# Supplementary material for: Microarray dataset of Jurkat cells following miR-93 over-expression
Source: Data Brief. 2016 Jun 20;8:575–8. doi: 10.1016/j.dib.2016.06.001 (PMC4930341; doi:10.1016/j.dib.2016.06.001)
Supplement: Supplementary file 2 — Supplementary material [file mmc2.zip]

Archive with 1 entries (1 files):
- miR93.negative.ranked.list.txt
