# Supplementary material for: Microarray dataset of Jurkat cells following miR-93 over-expression
Source: Data Brief. 2016 Jun 20;8:575–8. doi: 10.1016/j.dib.2016.06.001 (PMC4930341; doi:10.1016/j.dib.2016.06.001)
Supplement: Supplementary file 2 — Supplementary material [file mmc2.zip › miR93.negative.ranked.list.txt]

CHAC1
HIST1H2AE
HIST1H2BB
HIST1H2BK
SLC7A11
HIST1H2BM
SNORD41
HIST1H1B
STC2
HIST1H2BL
HIST1H3G
SESN2
CCR8
SLC6A9
VLDLR
ULBP1
CTSG
GTSE1
HIST1H1C
TMEM238
PSAT1
HIST3H2BB
LOC102724467
SPNS3
HIST1H2AK
ASS1
GPT2
IFI6
HIST1H2AB
SLC43A1
RAG2
PRDX5
ASNS
HIST1H3E
PCK2
HIST2H2AB
HIST1H3F
HIST1H2BO
CBS
E2F8
RNU5F-1
E2F2
CHI3L2
HIST1H2AM
HIST1H2AD
RNU5E-1
BOLA3-AS1
MIR548L
LINC01061
GCSAM
PTCHD4
HIST2H2BE
CCNF
SELL
MNS1
MIR579
FA2H
TICRR
CDC25C
FBXO48
AURKB
DIAPH3
TPI1P2
HIST1H2AC
SLC1A4
LOC150051
LAMP3
HJURP
MIR142
C1orf74
MIR3122
FAM25A
LSM3
C6orf226
CD1E
GRN
TACC3
TK1
GNAO1
TTC28
RAB33A
LOC729737
CDPF1
TMEM143
POC1A
FAM95B1
MT1X
MIR4440
LOC100505878
FAM69A
ATF3
MYC
TROAP
SH3GL1P1
AIF1
SPC25
NRM
LOC100420587
SLC38A3
C19orf43
SMAGP
TM6SF1
RPS15AP10
ANXA2P2
KRT18P55
DHCR7
H1F0
TLR5
MND1
MRPL24
ESCO2
CTC1
CD38
ESPL1
PKMYT1
C19orf54
PPP1R1C
EIF4EBP1
LOC730183
RPS6KA2-IT1
JDP2
APEX2
COX6B1
PHGDH
ZBED3
RAD9A
MIR659
LINC00528
PGBD5
EPHX2
SNORD13
SOAT2
FAM210B
PDPR
OR3A3
TCTA
IFI35
COX8A
KIF18B
ASF1B
POLQ
HIST2H2AC
CTAG2
MECR
OST4
CDCA8
KCTD19
MIR3691
MYBL2
CDC20
PCAT6
CMTM8
ERP29
E2F7
LOC100134368
CD34
H1FX
SNORD46
LOC100507006
LOC101559451
LOC101929099
LOC100272216
GCNT1
UMOD
GRPEL2
IQGAP3
ANTXRLP1
MIR4677
DNASE2
NUDT8
RPL19P12
HOXD10
LOC285889
ZMAT1
CDCA5
NMRAL1
NUDT7
EXO1
LRRC28
OXLD1
KIFC1
EDEM1
REEP6
MASTL
NUDT9P1
PC
UCP2
MIR3662
MIR548O2
PXMP4
RNVU1-3
KIR3DL2
NCAPD2
RPS28
CARS
GSG2
FRAT1
KIF20A
PDE4A
ENTHD2
KIF21B
TNNC1
MMACHC
LOC100508226
GLB1L2
ANKRD9
SYCN
CHST12
CCDC34
QPRT
KIAA0101
LHX3
FADS2
GNAS-AS1
LOC100130876
PRC1
LOC101929243
CDC45
LSAMP
LOC101927070
PRR11
BORA
RDM1
LOC100652758
TCEB3-AS1
SLC24A1
CENPM
SMAD6
RNF182
MTFR2
MIR4731
SYCE2
ABTB1
NDUFA4L2
SNAR-F
MIR99B
NCAPG2
SSSCA1
C22orf46
CD1A
AIG1
MAST4
SLC8B1
CACNA1C-AS1
BLOC1S3
HCFC1R1
NDUFA2
YARS
LOC102724330
CDK5R2
PITPNM2
H2AFX
FLJ32255
SPC24
MAN1B1-AS1
KIF11
ZNF878
LOC400684
KIF18A
MFI2-AS1
TMEM86A
POU3F3
DEPDC1
C5orf30
POLA2
SPRY1
TAF5
CREG1
SLC12A4
SFXN2
NXT1
GNAI3
MRM1
ANLN
CHRNA10
TMEM107
CDC25A
LOC646938
PDLIM1
OR7E14P
SLC16A10
MTHFD2
SNORA14A
LINC01096
OSBPL6
ZNF534
ERMAP
LINC00669
FAM46C
TNKS2-AS1
CT47B1
AP2S1
ITPKC
SCARNA17
SUV39H1
ELOVL2
TMEM127
CEP55
LSS
TST
ACD
NDUFB11
UBL7-AS1
RPL23AP32
LOC100128668
CADM1
DNAPTP3
WDR74
DAGLB
GPR162
NAGPA
SNORA22
SLC25A19
PIK3CD-AS2
RHBDD2
EPC1
FASTK
ANKRD31
HMGN2
ASCC1
LOC644794
CNPY4
ATF7IP2
CENPI
PRKAR1A
CDT1
PRM2
GNG13
ADGRE5
BLM
CHAF1B
BRCA2
FOXM1
NIPBL-AS1
DAAM2
DHCR24
CDCA2
C17orf67
SKA3
TRIM25
DGAT2
PRB2
KIF22
UBAC2-AS1
CTH
D2HGDH
LOC101928812
LOC729603
SRR
LRRC27
CATSPER2P1
TMPRSS3
ASGR2
CD1C
MED22
LOC100128563
TUBB4A
DNAH17-AS1
DNTT
TMUB2
CYP21A1P
RPL36AL
HCN4
NEK2
RNU5B-1
GMPR2
ATP5D
FKSG29
CCNB2
DUSP2
EPHB2
WDR34
GAREM
ZDHHC12
KIF23
TSHR
BIRC5
CENPQ
GARS
PAFAH1B3
MINCR
UPF3B
C4orf32
LOC105379499
LOC84214
SRSF8
PABPC1L
NCAPG
HIF1AN
G6PC3
MIR181B1
ORAI1
LOC101929054
TRIM21
ENOX1
DNM1P46
CDCA4
MIR4743
TMEM161A
RNASEH2A
TESK2
NKX1-1
LGALS3BP
GINS4
QPCTL
LINC00417
HSD17B10
LOC102723701
SIPA1L2
RPS15
C17orf97
LINC00662
U2AF1L4
SLC35B4
ARHGAP11A
FOXS1
TNFAIP8L1
GATC
RAB9A
MIR575
MIR3935
AJUBA
RNMTL1
CLMN
RHEBL1
EFNA4
PNPLA2
FZD2
GPATCH11
CTSF
COLQ
LOC101928108
MT1F
SH3GL1
SLC25A10
PXK
FASN
SNRPA
INCENP
CYB561D1
RAD54L
QRFP
HTRA4
MIR3159
NAIP
RNU6-59P
RPUSD2
NAMA
SLAMF6
CA5BP1
MIR4292
VSTM2B
NR2C2AP
LOC102723779
SNAR-G2
TRIP13
NUF2
CD1B
SLC22A18
SLC25A39
WDR54
PITPNA-AS1
LINC00083
CENPF
LOC101927210
GATB
SLC29A1
RHNO1
MKI67
APOLD1
KCNJ4
MIR924
DNPH1
ACAT2
LOC154761
KIF14
PPM1E
MYO7B
C16orf58
ITK
TRAIP
SLC25A11
LOC441268
LINC00493
PLK1
ARHGEF39
PMAIP1
TXNL4B
TAF6
FAM83D
C3orf20
GTF2A1
MIS18BP1
CA11
KCNK5
SLC29A3
TBC1D9
SLC3A2
TSSK3
LOC102724064
ZC3H4
MID1IP1-AS1
ORC1
ATP6V0D1
VWA1
MTRNR2L2
TCOF1
LOC101060391
GIMAP4
SPPL2B
CDON
SNRPD2
CEP128
MIR3621
MCTS2P
NOS1AP
KIF24
GPANK1
ATXN3
HCAR3
TRAP1
CPT1C
SLC6A6
BUB1
RNPS1
LCOR
ZNF34
LRRC37A4P
C14orf142
HCN3
REPIN1
SARS
PELI1
BCDIN3D
NAA38
EEF1DP3
IGF2R
PEX12
IFITM2
LOC102724094
KIAA1524
TMCO6
NCAPH
CDIPT
GRAP2
TSPAN5
ZSCAN22
RAB3A
TMEM99
FBXL12
HAUS8
LINC01215
SLC7A1
GCDH
MIR548A3
SDHAF4
GPAA1
FGF4
CENPE
FBXO43
PSORS1C2
LOC100289495
CEP97
IGFBP6
ALOX5AP
RGPD4
MIR513A2
RNF19B
CHAF1A
TMEM258
CEBPB
FRS3
B3GNT7
ZNF575
LOC101928738
DBP
C9orf9
CDC6
HIST1H3I
CCSAP
GAS6-AS1
LOC100505570
CNFN
FANCG
LINC00884
ETHE1
SLC43A2
SNORD48
BOLA1
RMDN3
DDB2
FANCA
DLGAP4-AS1
RNF126
THOP1
HES4
C14orf80
LINC01424
CDCA7
C21orf58
SFR1
CMAHP
C20orf144
LOC100505501
PHPT1
C20orf96
IL17REL
LOC100132356
POLR1E
PEBP1
LDLR
TMEM160
RNF187
INTS5
LSM7
SASS6
ORC6
CHRNB1
MYOZ3
AGPAT4-IT1
NAPA-AS1
UGT3A2
OR7E91P
ATP5J
WTIP
EDEM2
EPSTI1
CKAP2
RIMS3
CKAP2L
SNRPF
RRNAD1
TMIE
XYLB
ARHGAP27
TTC30B
ATP5G1
PNPO
BACH2
SIX6
LOC101927314
RNF26
LOC171391
RPS6KA2
GRB10
KCNK6
SPSB3
ABAT
NCAPD3
KIF20B
ESPNP
PDDC1
C14orf119
ASPM
GLMP
DANCR
TMEM109
ALG3
RRM2
PDZD11
TKT
SLC19A1
DLGAP1-AS1
LOC102724805
N4BP1
PPM1G
BFAR
RAB39B
MICB
LOC284023
MKL1
YPEL1
TNNT1
ZC3H6
C6orf106
MOCS2
DNMT3B
MIR3147
CLCN7
BCAS4
C20orf27
PROSER2
CXXC1
LINC-PINT
IMPA2
RFX2
SIN3A
TIMP2
TONSL-AS1
MMP25-AS1
RPL23AP64
AP2M1
APOL6
CENPO
OAZ1
ZNF274
SNAP25
GYPC
HIST1H4L
IQCK
KLHDC3
LINC00515
CDKN2D
LOC440313
SLC31A2
TNRC18
KLHL24
FAM86C2P
SCAMP2
ANGEL1
KAT2B
GTF3C5
TUBE1
SGOL1
LOC100653233
LY9
CDCA3
HBM
TYSND1
PGAP2
NOP14
MXD1
SPNS1
TAF1A-AS1
POLR3H
EMC10
GALNT2
ICAM4
CHRNA3
MEIS1
CCDC61
KIRREL
DET1
SLC39A3
ZSWIM6
BTD
ACER2
WDR90
LHFP
NEDD1
DCXR
C2orf68
MEN1
MTRNR2L6
TPX2
MIF4GD
SKA1
ANKRD54
RPARP-AS1
ZNF225
JMJD8
TPCN2
TBCA
COTL1
DCLRE1B
CEP85
NOP10
ZNF282
CHRFAM7A
SLC12A9
FANCD2
MRPL10
RNH1
RETSAT
SUN2
KIAA1804
CALY
YIPF3
CDK2AP2
FIZ1
WDR62
MIR1250
TICAM1
NUDT2
PMS2P1
TIMM10
HOMEZ
LUNAR1
HYI
SRM
LENG8
SNORA49
NAGA
FARSA
ECT2
KIF2C
LOC338797
DHRS11
PRADC1
ZSCAN2
POFUT1
KCNQ3
SPINK2
PRDM16
WASIR2
INTS9
ECH1
APBB1IP
MLXIP
TMEM102
LOC102725160
SLC4A11
BRI3BP
FGF18
SCN3B
ADM5
F2R
RAB19
SLC8A2
LINC00965
DCLK2
SLC30A4
PCBP3
MIR298
SREBF2
RNF144B
ENDOD1
PIGZ
KCNA3
GATSL3
BIN3
NUP210
C9orf173-AS1
CBX7
TMEM69
CBX4
SNORD105
RELL2
EP400NL
GBAT2
COMMD6
CYFIP1
STAC3
ITGA2
LOC100289061
MIR548AL
C14orf2
TMEM63C
UBE2M
LINC00421
LOC101929823
C19orf80
NOLC1
KLK11
RUSC1-AS1
LOC101930370
LOC400870
FOXP3
NCR3LG1
DECR2
IFNA14
QTRT1
SRD5A3
LOC101928249
BATF3
ZBED6CL
LRRC1
PLRG1
LRMP
FUZ
RSL1D1
MAP3K15
RECQL4
ZNF343
GIMAP7
CRYL1
RAC3
UBL7
TEX19
LRIG3
LIPE
MAP4K2
FANCC
EHMT1
CHCHD5
LOC730098
ARPC1B
LOC100128398
MGAT4A
APOBEC3G
AP1G2
MIR4437
SLC9A3R1
TEKT4
ISOC2
SLC9A8
MORN4
LOC100288160
PADI3
MUS81
UBE2T
GMPPA
RNF165
ACY3
IL11
RPS5
LOC100233156
SRGAP1
GEMIN4
NDUFB6
CTIF
TAF15
CDKN2C
UBE2C
MCAT
MIR4502
ASAH2
JPH1
GGTLC1
GBP1
LSM4
RAD51AP1
CENPP
EIF6
MIR3130-1
CDH24
NANOS3
NT5DC1
NDUFV1
LPPR2
MMAB
TXNDC11
HIVEP3
CCNE1
FAM122C
MIR1200
TFAP4
ENTPD8
OPA3
DAB2
C2orf54
ABCG1
DVL2
ANGPTL4
TIMELESS
GEMIN8P4
CSRP2
PAPPA-AS1
TTC30A
ADAM8
ATP6V0E2-AS1
GVQW2
CIDECP
FBXO15
PLCH2
HPS4
LOC100505912
BSPRY
C19orf24
INPP5K
ARL4A
GART
ZNF74
AFMID
SP9
SRGAP2
C9orf91
PPAP2A
FAM134B
CHAMP1
PSMB5
PPP4C
PIEZO1
FOXD3-AS1
SNRNP40
ZNRF2P1
FLJ35934
HGH1
RAVER1
FABP6
GALNT18
EIF4H
TRIM41
SNX9
SNORA47
FBXL18
ABCB9
TGIF1
MIR1286
DNM1
PKDCC
SREBF1
CHCHD2
TRIM2
PIGS
LOC101926977
C19orf70
CD99L2
ST3GAL6
COX10
GEN1
UNC93B1
PTCRA
PLCG1
KIAA1107
MIR378H
HDAC5
MEPCE
LIMA1
NOA1
VMAC
STRA13
LRRC61
RGL1
SP2
LIMK2
ZNF174
CDCA7L
ATG10
AUNIP
TCEA2
ADAMTS17
SPATA13
LOC101928279
LOC101927872
CNIH2
FLJ10038
GAS2L1
TMEM101
NUDCD2
GOLPH3
SNORD60
RPH3AL
UBTD1
SORD
CCDC167
CCDC163P
CBX2
TMEM203
SSBP3-AS1
LOC101928948
JADE1
SRRM2
FAM53C
LINC00977
DDIAS
LOC100508227
MAGEE1
FKBP1AP1
C1orf159
SUMO4
PAG1
PSPH
UBXN11
LOC100506459
LRRC20
PIK3C2B
BRSK2
MAFK
ALKBH2
FBXO46
IGHG1
HEYL
COL18A1-AS1
FAAP24
DPM2
KDM4D
ACYP1
SCD
MAPK1IP1L
DCTN3
DARS-AS1
FOXA3
RABGGTA
FAM13A-AS1
MIR30E
ZFP36L2
AGPAT4
CASC5
PPP1R15B
DSG2
LOH12CR2
OIP5
ATP2A1-AS1
SIK3-IT1
EPOR
SLC35C2
CECR5
PUDP
KLC4
CANT1
ZNF302
PEX11B
PSME1
ZNF580
TTF2
PBK
SLC25A3
ATP6V0E2
GABRR2
SPAG5
SLC25A38
ETV1
LINC00337
LINC00634
MRPS25
OAS3
SPATA2
TMEM59L
LINC01366
HERC2P9
LOC101927588
C3orf70
TMEM214
SDCBP2-AS1
HN1
PIGP
NABP1
MNX1-AS1
TCF4
MCM7
C16orf59
ZNF367
AKT1S1
GLIPR1
ARHGAP23
MMP15
KLF5
CISD3
MINK1
MYBBP1A
ZNF688
ALDH3A2
FANCE
THAP5
VKORC1
LOC100506083
CEP295NL
DDX39A
TRAF7
BCKDHB
CENPV
LGALS9
C17orf53
LOC100506276
ZFP64
SLC10A3
LINC01433
C1orf112
DAZAP1
KLF1
NBR2
RBP5
PI4KA
TLR3
LOC728989
LRRC37B
HSD3B7
CLIC4
NTHL1
TTC9C
CABP7
CNPPD1
TMEM180
EXOC3-AS1
HSCB
SHC1
OR51S1
IRF2BP2
APC2
PPM1D
SH3RF3
FBXL20
MIR2113
ZNF485
CYB5A
URB1-AS1
STRA6
SHCBP1
MRGBP
HIST2H2BA
EPHA3
ANKRD13B
EME2
F2RL1
FAM98B
TERT
PIGV
PELI2
FAM189B
ALDH18A1
RBFOX3
GJA3
GOT1
LRP5L
PRPS1
SDHAF2
KIF15
VAC14
HIST1H2BH
DPAGT1
LRP10
CCDC150
SLC25A22
PRKAR2B
LINC01569
MBNL3
COL1A1
PLXDC1
GLOD4
FCHO1
PLEKHG4
RNFT2
TRUB2
EFCAB13
CD109
CDNF
MFSD3
CAPNS1
NRF1
GINS3
DBF4
AKR1B1
CHAC2
FH
PWAR1
MUC1
CCNA2
HSPBP1
NCLN
RPS9
C6orf136
OSBPL5
GINS1
DTX2P1-UPK3BP1-PMS2P11
ZAK
RMI1
RPL29P2
NDUFA3
HLA-DMA
LINC00426
RNF149
LINC01222
MRPL57
SMKR1
REEP4
MLKL
ZMYM5
APEX1
P2RY6
WASF1
MIR4525
IMPDH2
PSPN
FOXD4
EHMT1-IT1
CTSV
ACTR1B
HAX1
LOC101928436
ZBED5-AS1
CCDC134
C2orf44
CMC2
GPER1
TGS1
NUBP2
SLC1A3
PCIF1
CSRNP2
CLCN6
TTK
CDKN3
MCOLN1
ABHD14B
MIR1229
EMC3-AS1
NUMA1
NDC80
TCP11L2
SPIN4
DEDD2
ZSCAN23
MRPL4
PEMT
DEPDC1B
TMCC1-AS1
MID1
SLC44A5
LOC401357
HSPA12A
SDAD1P1
EXOSC5
MTX1
YEATS4
LOC255654
CFAP20
ACAD9
VSTM4
KRTAP5-AS1
TRPT1
DTL
ZNF2
LRP4
PTPRK
ABCF3
SNAPC2
C15orf39
CKMT2-AS1
TRIM47
TBXA2R
BCKDK
LOC105376256
COLGALT1
NATD1
KCTD18
PIAS3
SLC9A7
LOC100506596
CEP72
CCDC166
COPRS
CD84
ACOT7
NDUFAF3
DHRS4-AS1
PELP1
PSMG2
POLR2L
JADE2
ANKRD20A9P
UBXN10-AS1
UHRF1
MFSD12
LCA10
PIP4K2C
IRGM
GNB4
PBXIP1
CDH26
DCAKD
MGME1
LOC100128310
C6orf47
CFAP99
TEAD4
AMDHD1
KLF4
PRKACA
LINC01237
CIRBP
PTPN18
TUBG1
CBL
CKM
NFATC2IP
AP5S1
ARL4D
MROH5
C17orf100
CHST14
CENPK
EMC9
LINC00629
DENND2D
ATXN1
TRANK1
GPIHBP1
COL26A1
HCG8
WDR17
GYS1
LOC646513
OR2L1P
MFGE8
ABHD11-AS1
AAMDC
UBE2B
BACE2
FAM129A
PEX11G
SLC25A35
CDC42BPA
SETD2
SLC7A8
FP6628
G6PD
C6orf223
MCM2
MFNG
APOA5
MFAP4
MIR3180-4
PRKAG1
NUP62CL
SLC7A5P2
RUVBL2
SETMAR
EID3
MPV17L2
RPP25L
POU3F2
CHRM4
OC90
PNMA2
MED11
ZFP36
TERF1
ZNF496
CARM1
ZNF668
DOCK4
PAF1
PRPF4
LINC01002
CROCCP2
IGANRP
ZNRF3
RWDD2B
NBEAL2
ZKSCAN1
NCKIPSD
PDLIM7
KANSL1-AS1
MIR3198-1
CHID1
PIGU
SLCO4A1
IGSF3
ORMDL2
PPIH
CDK5
LINC00489
NRGN
S1PR2
CHCHD6
MARCH2
AARS
CTPS1
MIR4476
BCORL1
C11orf1
KIAA1324
POM121L8P
DHRS1
CENPW
ATG4B
RBM26-AS1
C5orf28
KCNG2
BANF1
NDRG1
BIN1
SDE2
TRAF2
GAL3ST3
ARVCF
MYCBPAP
S1PR5
ZNF385C
EPHB6
UBE2O
COQ4
LINC00957
ITGAL
APOC3
GGCT
MANBA
USP18
ZMYND19
KCNJ14
FOXRED2
HIPK2
KLHL33
TMC4
RMND5B
MOB3C
AURKA
PTPN3
C1orf61
YEATS2
SLC25A28
PGP
MAP3K14-AS1
ZNF394
ATP8A1
HIST1H3A
NUSAP1
SCN3A
COA3
SPTLC3
MIR3942
BMP10
ZMAT5
MIR1296
LOC101927060
C16orf91
HCG18
CUX1
PXYLP1
SLC16A8
CREB3L2
MIR3619
MIR134
LOC642574
DBF4B
MAPK7
NR3C2
LOC101928433
XYLT2
MFI2
CST2
MLLT3
CNNM3
PVT1
HLCS
NEK9
LOC105375429
HTRA2
RAVER2
LOC101927978
FDX1L
NCOA3
CEP57
TDP1
MAP1A
FGD4
HLA-DOA
CYP27B1
ZNF391
ZNF341
LOC286178
JSRP1
RPL34-AS1
ZNF691
GRP
LIN9
KCNH2
RASSF8-AS1
PSRC1
MIR15A
SRRM5
FN3KRP
GFOD2
LOC283588
MGC72080
TMEM106A
TTTY14
LOC101926911
FHL3
HSBP1L1
SLC9A1
MSLN
LOC105374366
ENOSF1
CCDC9
GAST
PRUNE
PFKFB1
THOC6
MICALL1
PREB
ATP6V0CP3
PDGFRL
MYADM
PFKP
TRMT10B
SSTR5
C11orf68
WRAP53
TPP1
MTURN
SUPT4H1
UBIAD1
SNORA76A
ATP6V0C
TMEM184A
BCL2L12
PCP4L1
GLDC
ZBTB7B
UST
CEP63
GUCY2D
EPN1
AFF1
SIDT1
ZNF460
RNF39
KNSTRN
PNKD
COPE
TNFRSF21
UBAP2
BAG4
LOC105376177
ATF7IP
SAP130
APOO
COA7
TOX2
DHRS13
IGSF9B
HOXB13
TMEM223
TXNIP
POLRMT
LOC101927027
FAM86B3P
MELK
IKZF5
STARD5
LOC100505549
BTN2A3P
GGT2
PCMTD2
BCDIN3D-AS1
GAS7
SIRPA
LOC100996740
IPPK
THAP6
RNF215
CCDC142
CD99P1
DNAJC5
ADM2
ZNF548
USP44
LOC388692
PGD
APRT
TOMM40L
MIR1226
ABHD8
ZNF185
TLCD1
PRMT5
KIFC2
SCYL1
ASPRV1
LEO1
TMUB1
CTNS
MLST8
WDR53
ABRACL
PEPD
HMGA1
LOC100134868
KBTBD7
ATP5G2
DLGAP5
CRIPAK
MAP7
POMGNT2
SNAR-D
ROMO1
ILF3
ERVH48-1
RPS21
POLD2
GSG1L2
MDC1
C19orf44
SPG21
RITA1
TAF4B
GMEB1
EDA
ACAA1
KLC3
LOC100996437
CASP9
UCK1
LINC00982
ZBTB10
TSEN15
DXO
C10orf2
SLC38A7
FAM64A
MSMO1
PUS10
PRR12
BSG
CSRNP1
TRMT112
MMS19
KBTBD3
OGFR
KIAA0754
ZNF142
COMMD4
PSMG4
ZNF227
SSBP4
LRPAP1
DAP
RPUSD3
CUTA
SETD5
TIMM22
IGHMBP2
KRTAP5-6
HTT-AS
LOC100507395
SLC35E2B
PRR25
PAXIP1
PPP2R5D
PCED1A
CCDC102A
HSPB11
PIM2
TUBB4B
ZNF789
SPTLC2
SYT15
COQ9
MARCH3
WWP2
GORASP2
OAZ2
DHX58
LOC105379362
LOC100506100
NDUFAF1
SOX11
EML2-AS1
CD2
ACLY
ZDHHC1
PAPD7
THTPA
OSBPL2
NOXA1
SERINC5
MOSPD3
EPB41L2
RRP1
KDM4B
AKR7L
DOC2GP
MCM10
ARMC6
BYSL
SARS2
LEMD2
DPF3
ALDH3B1
CEP41
MEIS2
MIR4514
HIST1H4D
NLE1
MAP3K9
CYB5B
CLPTM1
CYB5D2
MIR3135A
OTUB2
MIR3689A
FAM105A
FBXL2
MIR3922
ICAM2
PIK3R3
SRXN1
KLHL35
DYNLRB1
GRK5
CEP152
LRCH4
SSH2
GATA2-AS1
COLEC11
LTB4R
PRB1
OR8S1
TNFAIP1
CYTH2
LBR
NXPH3
GATAD2B
AGO1
MLNR
ZBTB5
B4GALNT4
CAD
TIMM8B
CMC1
CBLB
CT45A1
JMY
LGMN
LOC100507412
LOC400927
C4orf48
PUSL1
DSE
MPV17
ARID1A
KIT
RELA
TMEM120B
SLC22A17
ALKBH1
APOA1
AVPI1
NEURL4
SLC35E1
CRIP1
PPIL2
ANGPTL2
PPAPDC2
LOC102724183
CD1D
DKFZP586I1420
TMEM80
POLR3G
ZSWIM4
PCMTD1
TNPO2
CGGBP1
HOXC13-AS
DPP3
UBALD1
RGCC
YBX2
MINPP1
LOC100128751
ADARB1
PABPC4
FLI1
PFN4
SUGT1P1
HLA-A
DNPEP
BSN
ENSA
POU2F1
WNK2
GPR101
IRF8
EIF4ENIF1
DOK7
FAM98C
SLC25A44
MUC20
RP2
UBE2Q2
KLF12
NOB1
MIR4295
GID4
B3GNTL1
POU5F1P3
C11orf91
PDLIM5
MTO1
PSENEN
LINC00910
TTN-AS1
APAF1
GPR180
SYN1
UTP14A
SPRYD4
MTMR4
GTPBP3
CCM2
GALT
PML
SERINC2
ALG1L9P
POU6F1
DNAJC6
ERCC1
VARS
IGLL5
FBXO45
GFRA3
PLOD1
SCARB1
PCGF2
NMU
ZNF823
PRKDC
PPDPF
HIGD2A
VIM
KIAA0430
MBOAT7
CPB2-AS1
HSD11B2
MRPL14
ANKRD11
LYAR
LOC102724814
ICAM3
DMBX1
LOC728339
GSTP1
TRIM14
CST6
THRA
LINC00539
NAT9
NDUFA7
MRPL2
SMA4
ELOVL7
FLJ20021
NUP93
KDM1A
KCTD21-AS1
WBP11
KIAA1549L
PNMA6A
ZNF57
LOC102723968
LCMT2
LINC01056
TSC22D2
TIMM17B
CENPJ
LRP4-AS1
EMB
SLC39A14
NUP205
HOXC10
CTTNBP2NL
KXD1
WASF3
BRWD1-IT2
CSTF1
USF1
C12orf10
FCN3
COL6A2
COQ10A
TIMM13
KLF16
ZNF606
DICER1-AS1
DZIP3
SYNGR2
UQCRHL
FOXP1-IT1
TMEM71
MYADML2
RDH13
LRG1
MIR4754
PSMG1
CYB5D1
TSPAN33
HMX2
FLJ21369
CTBP1-AS2
CCDC183
ENO2
NPRL3
TMEM205
RBM10
NFE2L3
ITPK1
GRB2
ZC4H2
EIF2AK2
PAPD5
ENTPD3-AS1
NEU2
SMOX
SLC25A37
SLC43A3
MAP4
ZNF862
SCAND2P
AK1
NPHP4
TPST2
WNT7B
PTGES2
DLEU2
GUCD1
ERAL1
ALG8
KANK4
IL20RB
LGALS8
SLC45A3
PER2
GNRH2
CAMKK2
MSRB1
HCG9
SPTBN1
RBX1
MKRN2
ELOF1
FAAP100
SYDE2
RRM1
STAT2
HID1
RIC1
HEG1
MITD1
LOC100506801
FOXRED1
NTPCR
PTMS
USP49
PCAT1
DNAAF5
PDE7A
TERF2
CUL9
TTI1
DNAJC19
MIR1282
FAM53B
STX4
ADD2
HDAC3
B4GAT1
TNNT3
SS18L2
FAM86HP
IMMP1L
RFC5
NTAN1
ABHD11
SF3B3
WNT11
LOC653712
CYP4F35P
RANBP10
ING2
MRRF
GIT1
KPNA2
NUDT14
RSAD1
ALDOC
NABP2
NKX2-1
ATXN7
AP2A1
GRWD1
RIN1
MIR3192
VPS11
LAPTM4B
FAM76A
NPIPB3
ZNF462
TMEM59
EMD
TEX2
RAD51-AS1
BCORP1
NFX1
TOM1
ZNF837
HS2ST1
XKR8
MIR557
RMND1
SYCP2
MRPS31P5
HERPUD1
FTH1P3
TMEM97
RCSD1
USP42
CRAT
SLC23A2
HILPDA
ARHGEF26
DTX2
ERI3
DDX21
ASPHD1
POLR1A
CTSA
TMEM175
EIF2AK1
GNG7
FAM171B
CNTLN
CD27-AS1
TPT1
EIF3A
LOC101928462
LOC102723540
EXOSC2
HP11014
LMLN
NR1H3
SLC37A3
CNTRL
FLJ42393
SIGMAR1
ZNF169
PFKL
ALPI
SNX2
HERPUD2
RBBP8NL
PGAM1P5
SLC27A5
PHF1
CALML3
PDK3
DCTPP1
RAB8A
NR2F6
PHF23
APOA1BP
OARD1
CEP78
SNORA71C
RNU12
IBA57-AS1
MRPS27
ZNF17
LENG9
LOC285074
RALY-AS1
GPI
NACA2
CACNA1C-AS2
EZH2
ZNF213-AS1
RORA-AS1
SRCAP
LOC257396
NTNG2
CCDC174
FOXD4L6
TOMM40
GLI2
PKN3
SRF
ARL6IP5
LYL1
MIR4532
ATP1A1-AS1
GAL3ST2
SNX5
PNMA3
SPACA4
CCDC88B
PRC1-AS1
POU5F1P4
HINT2
CECR1
ZNRF1
SEMA4D
DDX49
EDA2R
NME4
SHANK2-AS1
GSK3A
MRI1
SUPT6H
MAP3K14
MIR3939
TRAPPC1
NCOR2
ZNF738
C6orf203
PCGF1
LOC101928829
FUBP3
UQCR10
BCS1L
GSDMA
ZFP69B
TMTC2
B4GALT3
CD59
ZNF41
TOP3A
ZHX2
FLAD1
TACO1
DIRAS1
BZW2
SLFN11
EHD2
CFL1P1
C8orf37
LOC100128816
LOC101927551
EBPL
MIR1238
ARSG
LSMEM2
TOMM20
RMRP
TEX261
FBXO6
IGFBP2
ADAMTSL5
SLC25A40
PRR31
NCKAP1L
NFIL3
TNKS
MAL
NAA60
AKNA
PTX4
CLEC18B
ESPNL
FEN1
SLC2A1
DNAJC3-AS1
LINC00649
EIF3K
CCNB1
NR6A1
RABL6
ADAM20P1
HOXD12
TMEM129
UBAP2L
AIM1
CCDC86
MIR3194
ATP1A3
TNNI1
WBP2
MIR3163
ATP5SL
E2F4
TADA2A
DUSP1
RANGAP1
PDPK1
ZNF350-AS1
UBE2J2
BCL7B
FOSL1
C9
LOC101926948
SMC4
FARP2
RWDD2A
DHDH
INE1
SPRN
RIBC2
LINC01271
SNAPC4
BAHD1
OR1J4
NSDHL
ARID4B
ACACA
TNRC6C
HDAC4
BCL10
C16orf74
GALE
FIBP
BTG3
RRAS
C4orf33
SCART1
PPP1R16B
EBP
MIS18A
MESDC1
MARCKSL1
TTL
ZBTB16
MIR4262
AUH
RAB3GAP1
BCAT1
PRAMEF10
BCAT2
PNRC1
MPP1
SERPINH1
MIR4522
TRIQK
LOC100289230
ZFYVE21
SPG11
CPSF7
B3GALT6
TMEM39B
SRRT
ATP5C1
AMPD2
NPM3
N4BP2L2-IT2
ZNF429
GLB1L
DNA2
VPS28
ABHD17A
EAF2
ZDHHC9
NUDT16P1
LRRC16A
ST6GAL1
KDELR1
ROPN1L
GPS2
FAM214A
KIZ
SH3PXD2B
FMR1-AS1
SGOL2
MIR187
ATP6V0B
PRIM2
MIR634
NENF
UBE2D1
KRCC1
ZNF385A
C9orf116
CDK1
SLIRP
TBL2
PFN1
HOXB4
LOC102723337
ATP6AP1L
TPGS2
ZNF788
ZNF584
TTLL4
CNOT10
CIRBP-AS1
DUOXA1
POLR2E
POLR1B
PSMA2
SLF1
NKX2-2
IDI1
TAF3
LMF1
MRPL54
AHNAK
RXFP4
PPP1R15A
CTSD
LONP1
PALB2
GDAP1
LOC100131262
LINC01355
WIPI1
ALYREF
PTCH1
TXNDC12
MRPL15
ZNF333
ZNF200
SYNJ2
H1FOO
FAM222A-AS1
ATP1B3
ARRDC1-AS1
MAVS
CCAR2
DYNC2H1
DBN1
COG4
PLAUR
CAHM
SGK223
TBC1D24
FAM84B
PLXNA1
OSER1
ZNF784
RHOG
TRIM32
PLCB3
CCDC113
ZNF610
PLEK
MRPL46
SLC48A1
PWP2
MAPKBP1
FGD6
TTYH2
DESI1
EHD4
FLYWCH1
AQP1
ARL6IP6
LINC01301
LOC143188
KIF4B
CHCHD4
NFKBIB
C2orf57
CCDC157
HMX3
LOC101928408
CHRAC1
TRIM68
RREB1
SPRR4
SMURF1
HDHD3
WWOX
WDR59
LSP1
CCDC77
LOC401127
NDUFV3
TMEM154
WDR55
MRPL27
IDUA
ZDHHC16
NEK10
CTDSP2
CHEK2
USP10
LOC102606465
MIR4748
ING4
MRPS12
LINC01024
DOCK3
MLEC
OSBPL7
OR3A1
MEX3D
ASPG
LINC00672
AMFR
RAP1A
NFKBIL1
MIR4632
ATP6V1F
NOP2
NOCT
MED26
YWHAH
CDK2AP1
OGT
CD8A
LCT
SHBG
STKLD1
CDC42BPB
MPI
TMEM201
LINC01550
SGTA
YDJC
MAFG-AS1
GDF9
C5orf34
PNOC
POMGNT1
TRMT61B
DUS2
SMPD1
PSMC3IP
CNOT3
DIDO1
MIR4756
PCNXL2
LOC100293044
RGMA
P3H3
IPO4
SIRT5
EPM2AIP1
YBX1
ZNF730
SNHG17
CYP2W1
PPIP5K1
NEO1
TRAPPC5
MIR3934
MME
TRIM66
RNF186
TXN2
TP53
PSMA8
LAMP1
LOC105379426
RBM4B
TOPORS-AS1
PAXBP1-AS1
ERMARD
MAD2L1BP
SNORD32B
RPL22L1
FBXL19-AS1
ZBTB7A
LSMEM1
CACFD1
SQSTM1
MTG2
CENPN
BIRC3
CERS6
FAM168B
LOC399900
DNM1P41
MIR1587
MIER2
LINC00282
LOC285389
ANKRD33B
SAMM50
GPHN
CLSPN
ZNF689
CATIP-AS1
PIM1
E2F5
PKN2-AS1
TAF4
SBK2
LOC100133032
FAM86EP
PLAC8L1
MLLT1
ARHGAP35
SKP2
PGM2
NFIA
PRPF19
BRAT1
NOL3
AATF
IGK
MARVELD1
TRIB2
BHLHE23
BCAS3
MTMR6
SRRM1
MED1
WIPF2
SNORD116-15
INSL3
NT5M
CENPU
CYLD
CACNA1H
CS
PALM
IL11RA
LOC100129034
HECTD3
RDH10
LOC400558
THBS3
LRPPRC
AP3S1
ABI3
SLC27A4
ISG15
UBL5
ZNF765
RTN4RL2
PSMB2
DGUOK-AS1
LDHA
WDR18
ABLIM1
CNNM4
FAM201A
LENG1
NFATC2
TRAF3
LOC100507291
MIR4518
MYO1G
CAPZB
TMED1
TCF20
BORCS6
CTD-2297D10.2
LOC101927479
PBLD
EPB41
OXSM
FAM71E2
LOC101929270
KLHL26
LINC00441
FAM150B
ID1
AKAP1
STK38L
FOXO4
HOMER2
LYPD5
COL4A4
RNF220
TAF5L
AAMP
NDUFA11
MARK2
ARX
ZNF749
KIAA1549
MAP4K1
FBXL6
AGXT
SETD1B
AEN
FNDC3B
TMEM183B
RAB11FIP3
CLPP
LOC729291
MAPK12
LINC01144
CCDC28A
LOC101928045
USP28
TONSL
MIR210HG
RPL23P8
RNASEH1-AS1
ZHX3
RAD51C
TEX22
TTLL12
MIR1299
VAT1
LOC148413
ECE2
CCSER2
CLN6
OPTN
E2F3
KATNAL1
MRGPRF
FBXO4
TFB1M
CTDSPL
PHB2
CENPH
HEBP1
TIGD1
XAF1
HCFC1
C10orf12
STOM
LOC100128281
MIR4675
SLC37A1
MIR596
NANP
TNFSF8
STIM2
LOC101929159
RAD51
ARMC9
TEX9
LOC101929679
KLHL32
FBXL19
TPD52L2
UNC13B
C1QTNF6
COG7
TUBD1
GNA15
LOC100505942
FDFT1
ELP5
DPP9
MED7
C19orf73
GPC5
ETFB
ZNF192P1
ANKRD20A19P
ARMC2
CPNE7
SIK3
LSM14A
UAP1
TTI2
WNT9A
PYCRL
ZNF286A
CAMLG
SMCO4
C1QTNF9B-AS1
FADS3
LOC105377774
ADIPOR1
MROH1
CASP16P
COL9A3
KPTN
TSEN54
ZSCAN16-AS1
LINC01278
SLC2A6
PERM1
WDR46
PTGR2
FBL
RNF168
STK10
NADK
SLC19A2
GALNT12
PLOD3
KLF13
C7orf31
EFCC1
ARID1B
LOC102724530
LAMTOR2
FOXP4-AS1
RANBP1
VWCE
NDUFA8
BLVRA
LINC00566
RFC4
ZSCAN30
LOC100130285
BCAP31
MAST3
CERCAM
TLE6
RPL21P28
DGCR2
FCGBP
CETN3
NDC1
RAD54L2
IQCE
TNIP1
GOT2
LYRM5
RBPJL
NBR1
TMEM231
TLK2
NOTCH3
ITGB3
NICN1
RPP21
ICAM1
LOC401480
ELAC1
PLIN4
NDUFA6-AS1
LOC100506458
ZNF319
LOC400685
TNFAIP3
ERF
FOXN4
TRNAU1AP
LOC101928139
LOC647070
CCBL1
ADRM1
MVD
NCK1-AS1
PGF
SIVA1
TMEM177
NRAS
TUBGCP2
EIF4B
LRP8
NDST1
FUCA2
NARS
TRIM28
MOB3A
PREP
LINC00665
TSR3
SLAIN2
TIMM44
NTMT1
IER2
NHP2
C19orf47
FGF14-AS2
B3GAT1
UBL4A
TRMT1
CALCOCO1
TTC1
AGFG2
SH3RF1
ANKRD16
OSER1-AS1
C17orf99
HELB
FLJ45248
TPD52
SPHK2
ZFP90
ZCCHC24
DSCC1
CASZ1
LYG1
IQGAP2
ADAMTSL2
MIR3661
RBM6
RBM38
EPS15
BCKDHA
TOR4A
APH1A
NES
TMEM104
RNF122
NEU3
GMDS-AS1
SH2B3
SCAMP4
ZCCHC8
TCIRG1
PARP4
ISM2
TMEM147-AS1
DHX33
GPR68
JAG2
RTKN2
CCND2
NFS1
GEMIN5
CATSPER2
DEXI
PIH1D1
CLSTN3
HOXC8
CDK10
GGH
DNAL4
PDE12
PRIMPOL
TBC1D25
AP1B1
SLC35F2
HMGCL
NDUFAF6
CCDC130
INSRR
CLDN9
CENPT
NFIC
HLA-G
CCDC64B
WDR5
PARS2
FYCO1
STOX1
ZNF639
CEP135
IDNK
ITPA
CCDC137
DCBLD2
DIP2B
PAN2
TMC7
GTSF1
QSER1
PPARGC1B
SLC35A4
TRAPPC6A
SLC41A2
PLA2G4D
ISG20L2
PODXL
LIPT2
LOC105371622
LY6E
HECTD4
USP31
TOM1L1
SLC27A1
TRIM38
ICMT
MNX1
POM121L1P
MIR4504
ZNF445
CHRDL1
CMPK2
MCCC2
INF2
ATF1
CRNDE
HRSP12
GSPT1
TOMM70A
LOC101928722
SLC25A1
FTSJ1
TRAF6
LSM2
DNTTIP1
RSAD2
MPPED2
SNORA12
RNF144A
SDR39U1
SNORA80B
NEURL1B
HDLBP
SLC16A9
CHCHD10
SEMA5B
GPR37L1
LINC00909
FAM63B
PHKG2
TP53TG1
LOC102723922
IKZF1
PDCD2L
CRYBB2P1
CSRP1
GRPEL1
GGT7
PRKCQ-AS1
LOC101928000
UBASH3B
NAA30
MYH9
MIR324
PHF12
C10orf25
ZNF79
OPN3
PFDN4
B3GNT4
RPPH1
CIRH1A
GPR52
SYK
GPD2
MAPKAPK3
KIAA0196
C14orf178
TMEM241
CELA2A
CCNJ
LOC102723951
FANCB
ZWINT
COX18
LOC100505504
RPP25
SMS
RTF1
FAM99B
LOC101927156
KLF15
IMPDH1
LOC101928005
RNVU1-4
NMNAT1
LOC100996664
LRRC29
ANKRD27
RPP38
SUPT7L
C1QBP
CACNA1I
LOC101928618
NADSYN1
ARHGAP39
LOC101927919
FAM117A
HSPA4L
CEBPG
N4BP2
POP1
ATG16L2
ZNF774
SDCCAG3
COX4I1
NINJ2
TBCE
GINS2
MIR3065
THRAP3
AKR1E2
LRRC63
RAI1
ZNF790
UBE2E2
C19orf25
PSMG3-AS1
PKM
CEBPA
ZNF550
DHX34
UBE2Q2P2
COPS7A
GNE
GOLPH3L
LINC00869
HOXB9
METTL23
RSL24D1
MPC2
DIMT1
CBY1
FBXO5
MIR181C
AFF3
CD320
LOC339988
LOC100133315
CPS1
DTX1
SH3TC1
KDM5A
MED13L
UPF1
TMEM243
SNAP29
ASIC1
TRMT10A
RUNX2
NIFK
GTF2IRD1
PIDD1
MYT1
BCHE
PRSS22
TBP
ZNF398
SGSM3
PRSS56
ATOH1
MOGS
KIAA0930
MUM1
ZDHHC15
MIR3689F
PHF3
KLK5
LPIN2
LOC100128508
C16orf70
RAB11B-AS1
KIF21A
RNVU1-6
CCDC124
IRGQ
HAPLN3
HN1L
RNF225
DUSP5
ASUN
FKBP11
FGFR4
AHCY
SLC4A1AP
DDX23
ZDHHC18
FAM175B
GPCPD1
LOC101929112
OGDH
PMFBP1
LOC339192
TTLL10
NUP85
MORF4L2-AS1
ADAP2
N4BP2L2
LOC101928238
PPRC1
CIB2
STXBP1
PSMB3
WWC3
FAM214B
ZNF277
TTPAL
HBEGF
PUS3
STK16
ZNF408
AUTS2
VEGFB
MARCH6
CXCR4
DGUOK
PIK3AP1
LOC101928111
PACS2
TFDP1
ANKRA2
MRPL40
AMD1
LOC100506411
HACD2
NIPSNAP1
SQRDL
IPO5
CHN2
HMX1
MIR4793
GPR63
ZP3
TINF2
MT4
IL17D
CCDC125
PCP2
IVNS1ABP
MCUR1
CLCN5
SPARC
CCDC66
SLC39A1
HLA-E
KLHDC4
PURA
NCOA6
PSME3
CRTC3
MARK4
RFX3-AS1
NNT-AS1
YIF1A
SEPSECS
HSD17B1
FRA10AC1
LOC100131802
CREBRF
MORC2
CPEB3
SEC61B
CSPG4
ERI3-IT1
FAM210A
BCAS2
SSPO
LOC100507747
SOCS7
TCEB1
DPH7
GCC2-AS1
DUS3L
FAM66B
PHACTR2
VASH1
CTXN1
POMT2
BCO2
RNF111
ZNF805
AMER1
FAM161A
CYP2R1
ZNF865
TBX21
RNF13
RBM48
PSMD9
SPIRE1
COX5A
LCK
PRDX1
RIMS4
GLA
DDX54
F11R
MGC70870
LOC100507250
IL17RA
CPEB1
CACTIN-AS1
AK2
R3HDM1
AKR1C1
DEF6
CAMK2N1
PAICS
HMBS
FRMD4B
SCD5
TTLL1
BTBD3
ELP3
MIR563
ZNF710
KRT37
MIR646
LOC100996255
ANKRD20A5P
MYO19
CHERP
DPH2
PRKXP1
MRPL37
FKBP1B
CCT6P1
ZNF671
CASP7
LRRC59
FBXO41
PIKFYVE
TYRO3
THAP4
SNTB1
ADGRA3
SUPV3L1
KCTD10
SUSD6
RHBDD1
LOC400743
ZNF518A
SYN2
SORBS2
DPYSL2
SPTBN5
SCAPER
FUT5
CMTM4
LARP1
GNL2
TBL3
EML6
RPUSD1
MTOR
PPP4R3A
NAB2
ZBED8
MIR6735
SNED1
FOXA2
ZCRB1
ADAL
SCAI
RUSC2
HECTD2
LRRC34
AK8
KRTAP10-2
MRPL16
BAG1
ITGB5
CACHD1
MB21D2
MIR4730
LIME1
CCDC186
PLA2G12A
DFFB
LAS1L
YTHDF1
WARS2
TANC2
LMX1B
TMEM136
TM7SF3
ATP2A3
TOE1
SOCS2
TMEM140
DDX51
GATM
RNF139-AS1
HIST2H2BC
SLC2A11
TMEM147
TRAK1
PAPSS2
SLC38A5
FAM57A
LCE3B
NDUFS7
MYNN
LOC100505622
C18orf54
SNORD116-23
LOC100129697
SMPD3
ACSF2
ZNF280C
TRIM27
SNORD105B
CTNNBIP1
ZKSCAN4
DNM1L
PFAS
UROS
KNOP1
TSFM
IDH2
FAM122B
XXYLT1
GNG4
WRNIP1
LOC101928445
TTC38
ARHGEF6
FMNL3
PACS1
ATG9A
DBH
CSTB
PVRL2
FNBP4
CMIP
PPP1R12B
MICU3
SYAP1
SVBP
ABHD17B
PRCD
RPAP1
SOCS6
DARS2
GMFG
SLC46A3
RRS1
NCS1
COPS7B
LRRC3
LHFPL3-AS2
WDR77
HHIP
CLN3
SH3YL1
TMEM187
VAMP5
SCN8A
ABCF2
LOC100133985
TOMM5
SLC30A1
BAX
LRRC6
TRBV7-2
MANBAL
TMED3
C19orf53
SFXN4
L2HGDH
ZBTB49
GAN
C16orf86
NET1
VAMP8
LOC100507460
LOC100507600
MIR587
TMEM14A
SLC12A2
PKP4
UNC45A
CSNK2A3
PAXIP1-AS2
TMEM54
LNX2
CCND3
HSF2BP
STAT6
ISG20
ANKRD7
MXD3
PCBP1
IVD
EMID1
FAM168A
COQ2
ATP10D
MCM9
YWHAG
CHST7
ACSM5
NCAN
PARK2
TAPT1
KCTD12
PHB
MIR106B
SRPX
RAB3D
CEP19
ANKS1A
PCTP
PRDM10
VN1R108P
PIN1
KIAA0226
HLA-C
SNORA77
LOC100507564
MUT
PTPN14
WDR4
SEPN1
SCML1
GSTM3
MSH3
ANKRD40
INSR
HK2
BBS1
MIR585
FBXO9
DDX56
RBM33
PMS2
MCF2L-AS1
USP40
CHST10
POP7
WDR83
SZRD1
TRIM74
SBNO1
SPRR2A
RPL13AP20
C9orf114
CARS2
EBLN2
DPCD
CUL7
PHC2
NOM1
COPS3
KLLN
CA5B
