# Supplementary material for: Microarray dataset of Jurkat cells following miR-93 over-expression
Source: Data Brief. 2016 Jun 20;8:575–8. doi: 10.1016/j.dib.2016.06.001 (PMC4930341; doi:10.1016/j.dib.2016.06.001)
Supplement: Supplementary file 3 — Supplementary material [file mmc3.xls]

Symbol	Empty_rep1	Empty_rep2	Empty_rep3	miR93_rep1	miR93_rep2	miR93_rep3	Linear_FC	P.Value	adj.P.Val
SNORA60	1296.55959550222	1483.22328967856	215.833581693451	7457.51697668241	902.445618285015	2050.07474884686	3.21530604264767	1.50128159286574e-14	9.84690596760641e-11
MIR93	179.465401941116	117.543542921256	134.624754282021	603.109724536696	292.532522657814	206.822773563624	2.3421864794448	2.10145973836064e-08	6.89173721195374e-05
CHAC1	973.835996069248	919.067974497201	698.740491883887	571.997089631887	432.259284339114	368.109621002505	0.526003519379669	2.33342721497949e-05	0.0382623727576261
HIST1H2AE	423.611223462527	1092.98375298631	724.125961866867	171.83930955925	564.044525206902	520.016085947002	0.531723433988657	3.19445484142884e-05	0.0419048586098635
SNORD14E	649.010457330689	305.989816093014	624.552391185161	678.770536350945	1108.23596495993	995.179772244489	1.82071962477702	7.9513748263535e-05	0.0869217791434211
SCARNA6	476.230495180573	385.660511121979	207.248251636511	1556.08453719373	299.845791194459	423.717633776028	1.7318016309298	0.000298906786211733	0.280075658680394
HIST1H2BB	1060.0366447637	2047.63354222745	895.563497699635	333.228154303068	1167.9193614228	987.617746268269	0.582583228171789	0.000373986555728236	0.306622227377687
SCARNA4	4667.71334748411	5042.83361702942	986.734967390857	7687.96173943905	3811.51337745913	3830.73496739086	1.69071527902128	0.000543853658152063	0.396348460424376
SLC7A11	1167.65434505613	1916.22610253721	1201.0393825139	1116.28042794638	679.248332023923	766.587902616095	0.600272596478574	0.000776990937037664	0.46329850509364
HIST1H2BK	1197.58390888311	1621.56381203246	797.355583582565	433.108836207475	1160.81547799894	665.419425968894	0.600050623557964	0.000770169117333977	0.46329850509364
ARRDC3	758.2380818927	504.016088838617	622.559946821691	2586.59650123478	596.250961567403	690.395521476915	1.64794049149004	0.00100378922651537	0.548654461392858
HIST1H2BM	10232.5048383553	14173.5268670502	12900.7372783464	3763.02241808943	12744.2240391194	8819.78593732374	0.609178558602853	0.00109889534121938	0.554434964850607
SNORD41	7369.67827849983	5242.40370297795	6269.93993951498	2441.31882279409	6723.04454270544	3499.36299818031	0.618935943119028	0.00158159181464674	0.69766879433821
HIST1H1B	2496.48788885705	3559.21281106221	2183.74575686577	701.330165428901	2725.85741914606	2409.36633435185	0.619176311777026	0.00159552247523604	0.69766879433821
STC2	631.422530143059	846.197541459915	479.780902937589	726.28109684286	252.359236390903	345.684627668763	0.627561666023577	0.00215383654966008	0.882938370576279
HIST1H2BL	1263.4103915852	1712.16344289894	1117.90773607396	646.810767929336	950.372261585478	982.095071503796	0.629665114937348	0.00231811298596865	0.894382533821668
ISG15	319.204833017398	190.501691969599	232.722694490878	229.156742306012	227.530935690503	247.155208122975	0.96927112608719	0.837142411070364	0.999652712931967
AGRN	180.425909276167	131.775158333345	151.79451214539	165.054346167614	140.634859671799	156.63095735893	1.00246605810206	0.987058020163163	0.999652712931967
TTLL10	131.164722861224	122.343697545011	105.871204558388	137.077006557861	107.431913163713	111.015200831279	0.987267004794517	0.932741626590167	0.999652712931967
B3GALT6	467.226365869085	445.401634057523	567.386008871742	388.401634057523	543.129535285975	493.716626627095	0.959035794848727	0.782958976174844	0.999652712931967
PUSL1	411.233282941384	418.739629181298	408.80033153828	267.320197827946	508.091317363763	431.711407183755	0.940895021154502	0.68824834618975	0.999652712931967
CPTP	133.357443261312	167.141625335429	168.086085765697	150.235783633622	186.06830072419	175.167303749449	1.09333955220225	0.556735200839653	0.999652712931967
LOC148413	122.827058046663	123.647948284963	140.039790809459	136.910064883807	135.656942796565	105.041430912473	0.971632137827514	0.849679523119518	0.999652712931967
VWA1	188.087522878472	160.208020052272	131.061176790086	151.844620580597	114.145962918067	148.548966617492	0.867102489057881	0.347668758533127	0.999652712931967
LOC284628	203.617907801137	153.616513059879	168.891021196798	203.415139962855	156.097341677516	168.515584656764	1.00427535627646	0.97758494303863	0.999652712931967
MIB2	330.410342539044	237.182084721479	225.56830072419	367.465766387349	211.56830072419	228.042304612502	1.00097471539388	0.994880651644107	0.999652712931967
SKI	244.605217372041	248.475981310819	325.536634016155	265.188292432543	289.614479135974	326.177294501335	1.081831064738	0.604452435448473	0.999652712931967
PLCH2	146.480834270422	131.494070449568	120.533362122675	136.052180146194	114.009458962452	109.151411198001	0.900106366304685	0.488242844568962	0.999652712931967
PRDM16	239.962487453211	208.098534182074	200.6372526702	220.961417911567	174.836959770007	183.026260149899	0.89032052129818	0.444213351343737	0.999652712931967
ARHGEF16	149.463943258053	123.572275895269	117.465234489712	152.29496515764	114.301610274002	130.64299898426	1.01582540085877	0.917639562080839	0.999652712931967
DFFB	414.466237970064	504.440197269504	651.798245796789	409.157939120579	581.175113423891	562.436720840128	0.993771509833514	0.967177801648073	0.999652712931967
LINC00337	148.947151242685	241.745824137369	214.141409829198	147.408490340941	198.809985421892	198.26677169974	0.90999623559003	0.534507347626583	0.999652712931967
ESPN	189.012240258922	184.042816572262	137.688638777529	195.234967390857	163.840313800206	177.010678202571	1.05736186929658	0.713366843258456	0.999652712931967
VAMP3	956.143570462663	804.613090990867	980.340596133258	999.363051466061	1155.94958172624	978.461496374349	1.14438698564977	0.37442239425732	0.999652712931967
PER3	160.206385355553	131.590996222157	165.763723888712	141.416558511061	194.972090198237	179.02764271543	1.12201614095842	0.44832801803868	0.999652712931967
ENO1-AS1	165.143473017096	211.771514696651	231.846298536123	155.366937806247	267.276024899007	211.801277725138	1.02747836831994	0.85830956814266	0.999652712931967
H6PD	198.580003029575	227.227882536636	207.861949570488	260.781999563102	166.092778702854	222.089731089351	1.00846671761426	0.955719625715444	0.999652712931967
SLC25A33	857.734967390856	927.979292163491	975.401634057522	757.17688626021	1063.99206632021	1033.02449703378	1.02342768183374	0.878783606168662	0.999652712931967
TMEM201	281.818370526174	334.879284830948	478.742730960872	235.181734612235	403.127135135881	428.503812149229	0.965191551591481	0.815506943239733	0.999652712931967
NMNAT1	186.327295750584	271.702890761609	171.081754572096	204.783933906066	223.274078064397	179.927210482165	0.982997015352328	0.910076628518183	0.999652712931967
PGD	2143.44112447173	1901.07823452077	2359.97746434256	1550.35383149854	2360.1603420991	2151.56038306479	0.935482117500802	0.660494576082787	0.999652712931967
TARDBP	983.467782558612	732.505301515879	723.473758398839	1017.22055661103	676.922803882724	803.698589257496	1.02019829951929	0.895223798326772	0.999652712931967
UBIAD1	583.975916881157	770.32762901815	711.65499246088	555.193690568246	714.304639132663	654.953618974088	0.932680454125556	0.646245822132481	0.999652712931967
FBXO6	209.351851693643	205.30230478729	145.238218911056	175.891218835418	183.004753818705	169.440613690055	0.955999136137336	0.766961833481032	0.999652712931967
DRAXIN	144.401739445492	111.38193656101	118.053123055428	141.806364522091	126.234967390857	143.513227685331	1.10603164403041	0.506876805450517	0.999652712931967
CLCN6	926.562750466985	783.260556290423	1172.57811019743	652.574685273855	973.807605926829	1039.16115711892	0.918941372162861	0.577719375161015	0.999652712931967
RNU5E-1	6650.49641107348	4439.15019395197	3803.95498231705	3004.60611199076	4247.89723045469	3654.7139403683	0.746119783245559	0.0537654350233935	0.999652712931967
PLOD1	472.651633387519	332.413871813188	598.600107347001	330.71454590977	506.725994468617	471.986410575879	0.943915159484758	0.703850652941216	0.999652712931967
TNFRSF8	141.478929279075	147.9877839938	204.565967738696	145.647943978374	185.626725727623	191.59040157936	1.0654241368931	0.676412390179202	0.999652712931967
PRDM2	329.876762182746	410.169835095963	390.780461287817	374.254812848541	379.428955555349	417.074944282177	1.03853521523428	0.803346124150832	0.999652712931967
EFHD2	371.214296195317	433.226007545846	511.979032782873	341.331503122288	515.739895613648	515.243941095122	1.03278408073124	0.831758332950615	0.999652712931967
CELA2A	159.396301632682	133.19418398878	105.317777248153	138.6976545984	122.591046417766	124.580255584153	0.982133745460617	0.905490753849182	0.999652712931967
TMEM82	144.000948400153	112.155353746585	122.62367051978	139.541521115625	128.786462084961	122.516921438926	1.03594497734665	0.816093356413148	0.999652712931967
LOC101927479	129.259833589882	127.332290150608	121.870978558304	131.753620111714	104.119093235457	133.444894980249	0.969983066110947	0.840921865322753	0.999652712931967
SZRD1	228.095098809237	259.695447503417	341.734967390857	255.699418440558	270.734967390857	291.903917000191	0.999420151076177	0.996952167112299	0.999652712931967
CROCC	197.949905650683	154.924931362024	173.402830814681	201.501713645256	159.386870678438	186.506835546062	1.04047364062405	0.793861213195004	0.999652712931967
PADI3	163.164200621695	158.898500303234	151.82240366315	151.230449326413	151.609640121851	123.687368677223	0.896472469476566	0.471680162420455	0.999652712931967
MRTO4	520.143281314738	452.444344809048	623.106505440989	346.538554268715	720.578295134508	630.555535407516	1.02400453136853	0.875857706301425	0.999652712931967
OTUD3	271.810110043851	333.012424203336	354.176399294978	313.57759498471	347.067805158281	385.478870703769	1.09380043123468	0.554873402785739	0.999652712931967
UBXN10	214.44176914183	191.545589258571	154.412513067756	255.272272006765	190.225102449491	170.771582036092	1.09347203640637	0.556199616607933	0.999652712931967
LOC100506801	141.809236574488	116.455389475939	130.462253419956	141.983660131005	108.923413041332	119.163158143595	0.949257875249035	0.73163160372597	0.999652712931967
LINC00339	104.360932492292	234.148918343113	126.575606376974	162.40378351964	154.667932395184	152.809278374442	1.07462104489259	0.635521690599641	0.999652712931967
ZBTB40	1235.65539062146	1511.97394476752	1457.97095254061	1917.72515483767	1273.42613028456	1561.16371604262	1.11859448747103	0.460459064873571	0.999652712931967
EPHB2	276.510035470255	153.681172096189	163.434470216732	140.678208685198	203.247637357995	151.351576073803	0.854124842939082	0.299069338530214	0.999652712931967
KDM1A	3262.2781467967	2546.25575611181	3508.35975682066	2475.01564221523	3055.17475781475	3254.1755457948	0.945168596549195	0.710348507182408	0.999652712931967
MIR3115	144.842968806985	138.401634057523	253.557192261626	150.810994802963	204.528644388163	178.469354912351	1.0269408024998	0.861016862781947	0.999652712931967
TCEB3	785.042963328492	720.089065047977	847.766552867936	688.381028669126	869.730050114389	971.34837136628	1.06662269926303	0.671005558339735	0.999652712931967
RCAN3	407.065073922021	489.462743100941	596.141500518508	506.647243246818	496.071154839745	502.31195228851	1.02054018674467	0.893478591043184	0.999652712931967
SRRM1	3099.0329890237	2716.81642793634	3531.59918971487	2312.93335489955	3501.75783483191	3333.64313024016	0.968359930700284	0.832306620844875	0.999652712931967
CLIC4	2114.67443522053	1892.75423037343	1507.33938138482	2280.17870279119	1507.25463799706	1335.57760332253	0.912904367947943	0.548421438803514	0.999652712931967
SEPN1	695.356661760639	881.028235955736	897.01757813496	873.884739726129	761.513402754865	823.004463273461	0.998876583709473	0.994093472638566	0.999652712931967
ZNF593	293.038830302679	362.940047391586	261.156263169828	307.497627820164	369.159891587664	365.999968651682	1.14364773122586	0.376715413570732	0.999652712931967
CEP85	935.685333004579	792.950651478701	997.962819499529	745.853542223586	852.287475746672	814.352692147534	0.887538672172347	0.432038943333106	0.999652712931967
HMGN2	483.776176244497	461.185767384372	437.498533193329	432.571439475011	368.525366231364	371.014648487912	0.846200160525222	0.271411095206727	0.999652712931967
ARID1A	779.036870590713	986.014999032191	1040.26205548885	716.497047711212	885.885875751621	1048.94795223344	0.940994915727481	0.688763135864708	0.999652712931967
PIGV	449.623045771725	775.804291918359	498.234027609443	452.986761212968	563.010818422396	521.489549022376	0.914684341222356	0.557003011701857	0.999652712931967
ZDHHC18	615.84782505191	695.212734976516	838.34436462485	570.220261815046	783.254993831115	771.926306241705	0.986664174970567	0.929544038699631	0.999652712931967
NUDC	775.174980044379	836.056959407704	909.813867168679	750.936782821734	940.164087276027	986.813593875557	1.05718582489861	0.714184875817661	0.999652712931967
TRNP1	138.282078593945	113.887561645768	131.416815718917	143.944943821355	145.802069911516	130.967931559582	1.09920150165441	0.533341635251565	0.999652712931967
GPR3	348.900835366121	272.865288942803	377.488414152466	267.140005354629	415.876126692994	363.411682374373	1.03955935750901	0.798328984083772	0.999652712931967
FAM76A	280.52006786998	289.222828331367	284.509023558608	231.739641530639	339.885798137481	251.8591123783	0.950749610399607	0.739425210932463	0.999652712931967
XKR8	258.652088226545	289.259336721206	311.217170734031	232.125079984691	314.892551802814	274.340695899076	0.951413380856944	0.742897830505426	0.999652712931967
SESN2	723.800537388375	946.580901495591	664.464962874033	786.557062788024	405.442478509305	386.852812484074	0.647121018194027	0.0041559059028953	0.999652712931967
PHACTR4	1312.28788248152	1838.12482793275	1789.75491031664	1514.01782342611	1610.99936980508	1800.99806975776	1.00580542659822	0.969589556111803	0.999652712931967
RCC1	1263.74493550675	1134.26460339212	1756.80564766135	928.355354311699	1761.05859715003	1553.24630719646	1.00279067218828	0.985356982978949	0.999652712931967
TRNAU1AP	272.085630576607	360.56495689618	287.350963792723	256.967873140211	325.269343093192	313.569303113857	0.976003198916283	0.872907680005593	0.999652712931967
RNU11	820.928070854209	432.515181567188	390.977609545486	919.06830072419	618.011309404611	388.56830072419	1.16712599724399	0.308775634783459	0.999652712931967
GMEB1	770.966364651019	1093.01085225169	995.261126635752	822.607324449392	1008.03884724659	831.175229382539	0.936674064904979	0.666581478470621	0.999652712931967
EPB41	1524.04380092439	1667.40948359559	1799.13538948109	1375.03299850998	1662.39502482481	1825.83658662004	0.970067373316613	0.841369485286093	0.999652712931967
SERINC2	265.554932511498	277.369541151366	254.27600272836	286.560221409595	249.052705213288	220.445855223693	0.94354698156159	0.701944448738362	0.999652712931967
LINC01225	121.198061587376	151.764994723152	125.924634321841	217.058187601182	143.400079584669	120.232450467518	1.17342794499203	0.292222635004654	0.999652712931967
TMEM39B	253.174609196596	287.96968889715	292.829256104245	215.698818932982	321.895328113123	271.261404111009	0.959083351228684	0.783209850287837	0.999652712931967
LCK	1596.39519866236	1208.57463544376	1371.17702386387	1826.8934637971	1251.57038977194	1125.24198305655	0.990761232018571	0.951257365964668	0.999652712931967
TSSK3	207.81997005656	287.377702029398	385.73631827682	213.44762016814	296.129052546411	237.164358259631	0.866556651267166	0.34554399239658	0.999652712931967
AGO1	1209.29010476351	1337.78671042977	1637.37699492949	1118.5084734697	1331.62062297389	1479.24562685126	0.940440538319453	0.685907383211033	0.999652712931967
THRAP3	1443.31059335423	1586.64002620439	1632.90411216922	1203.79769798341	1718.21327096279	1722.16648862533	0.983940736280717	0.915088690861825	0.999652712931967
CDCA8	1742.35703361904	1686.42523307223	1926.96543378616	1001.94961093144	1852.36317690708	1651.52797137741	0.815004352838265	0.177919472113477	0.999652712931967
MANEAL	169.400851129984	210.362908616429	270.094734702671	171.911937163113	238.558716488465	248.709477800077	1.0195243326234	0.898667341441658	0.999652712931967
INPP5B	189.402565828914	279.39430574037	204.569081569087	189.031829376394	241.234659660159	240.772126586542	1.00472177769338	0.975250640162635	0.999652712931967
UTP11L	1616.57357112315	1495.01090147842	1568.08960065955	1300.92790709312	1871.67963435947	1853.42897219159	1.0599449937693	0.701417602668177	0.999652712931967
MACF1	2344.1199725298	1950.4310476804	2074.04259199729	2424.66970251598	1843.43305297302	2177.38469178415	1.00870073645246	0.954502313018914	0.999652712931967
KIAA0754	450.739172243669	352.778054176617	460.443684137258	404.322809915539	380.087976337624	392.58050066786	0.937517187598136	0.670895671660726	0.999652712931967
MFSD2A	389.952807297281	288.210948401664	495.1735593934	291.561083183989	450.036417120566	472.711770653849	1.03680691680375	0.811842407053722	0.999652712931967
ZMPSTE24	1542.02904874427	1805.01500191616	1881.86157776947	1561.35563513087	1966.10992030748	1908.58034453666	1.03805335584782	0.805711225336101	0.999652712931967
ZFP69B	621.50493889173	580.894361410295	652.345572591914	722.076262408341	495.798277972981	573.72666067893	0.95541315453854	0.763880220095018	0.999652712931967
MIR30E	191.377336257293	248.666874440232	256.869623552377	158.958037914839	216.734967390856	265.520184525847	0.90788172966171	0.524475974057169	0.999652712931967
CTPS1	1177.16114263139	993.529392599733	1294.79810516564	943.561752993319	1140.9304876776	1120.63446689442	0.927025325739832	0.617753286048483	0.999652712931967
PPCS	238.714278909021	313.595807582483	193.614332555238	333.875966382553	271.008595145071	257.033489310106	1.17073138747614	0.299220263056723	0.999652712931967
PPIH	841.16390061395	716.973908433263	1007.96851906976	569.244673462212	1021.44420237536	831.796767649668	0.926616370329064	0.615707618355901	0.999652712931967
YBX1	7064.25994240983	7247.59078380602	8010.92865486597	5936.60865157991	7622.87649158934	8173.29661352615	0.96613345601469	0.820498464058639	0.999652712931967
ERMAP	132.780943409229	160.55305216545	144.160018192559	136.246466964355	113.633793956094	118.812474044897	0.842749590903067	0.259857519815649	0.999652712931967
ZNF691	311.893536472862	440.366017373811	396.291605696064	298.28461661362	405.753658555631	362.799673086848	0.93091146859871	0.637293207077344	0.999652712931967
CDC20	2204.63908917693	1774.06729692835	2138.06830072419	1059.59393121446	2053.67286261262	2088.68243954038	0.816089877905039	0.180758546696208	0.999652712931967
PTPRF	376.005992833118	272.545094292548	307.942210187941	369.968935262245	345.849611187332	318.298325704137	1.08875003591941	0.575483269949758	0.999652712931967
DPH2	441.241213347189	431.266867946332	622.76235121852	350.733407981532	619.746577340542	531.663339216954	0.991656259121818	0.955994192055585	0.999652712931967
ATP6V0B	354.956162168918	355.569004261156	398.797841387756	292.806415228163	453.91456575777	335.051593640871	0.960000943946302	0.788052372005689	0.999652712931967
B4GALT2	534.658680361277	501.820864463512	637.103989557633	416.340341409642	665.868203001667	626.84823776879	1.00551334683115	0.97111466879017	0.999652712931967
RNF220	355.31026290399	304.894253038237	356.790162597787	417.949788087575	272.64357649704	310.18439933605	0.970636211777651	0.844389987523674	0.999652712931967
KIF2C	1049.09478361031	854.338830151567	963.550340017422	717.401634057524	991.625489134436	854.558377457546	0.889564614306571	0.440889766696401	0.999652712931967
SNORD46	1937.58336777302	1244.54997668871	1384.61283602511	1441.35215266974	1466.32338186563	865.260832843055	0.818179520458369	0.186307342134261	0.999652712931967
PLK3	256.087063654652	190.425248071265	247.580988733988	248.578444863502	235.942960644272	231.849564003907	1.04043695762745	0.794040265042646	0.999652712931967
UROD	708.46760584544	812.457791979271	746.951103440002	648.926479429295	891.594361993118	761.980044178122	1.00839606619669	0.956087214247691	0.999652712931967
LINC01144	196.8233792962	281.330790633868	246.480688098429	193.811228572148	255.51915761074	252.460828618802	0.971195181025107	0.84735858986672	0.999652712931967
TOE1	832.739649489551	876.568590363318	903.990499777242	667.458796995627	1066.95519858922	910.016771316456	0.994001429544352	0.968392410927706	0.999652712931967
MMACHC	408.193394326388	497.177661641218	460.936680662338	284.869781211212	462.458175840558	404.303341141901	0.828836958010355	0.216326938070895	0.999652712931967
TMEM69	1388.36744626003	1493.56895007251	1484.13108161051	1020.32607327718	1707.2690163021	1257.6021507285	0.892882035796476	0.455560310508982	0.999652712931967
LOC101929626	106.069456216476	318.950531457684	143.40711728337	139.494633745676	191.359195996624	184.134369358574	1.00435159353641	0.977186216725167	0.999652712931967
RAD54L	1224.36947920745	1439.37157362428	1440.1209745543	840.346687895484	1385.8513147463	1388.68825839876	0.860528319673834	0.322544762992145	0.999652712931967
FAAH	145.902809724215	117.265179093382	105.573100223536	170.380904944867	111.052623134545	114.062452296106	1.06113054228578	0.695967494375729	0.999652712931967
DMBX1	164.162163128588	109.413246123313	140.871904063879	138.483729773285	129.7487706583	118.615944053849	0.944407092141721	0.706399327967831	0.999652712931967
CDKN2C	390.663692182224	286.567545222618	277.45156224656	334.937216272154	268.14720950587	249.677221564842	0.897083346047974	0.474447251444387	0.999652712931967
RNF11	501.147550086234	487.81282529044	613.672331644873	568.727574900738	583.920563307832	702.320501617934	1.1584554690656	0.332701235815969	0.999652712931967
SCP2	1065.63730087114	1124.34139326471	1115.13791343391	1377.94386250751	1363.74258866934	1284.28282572054	1.21785654923561	0.194287816667637	0.999652712931967
LOC100507564	149.67191671029	228.293592407959	177.385376269727	172.051507567231	180.866000099789	194.076680863686	0.998801008617954	0.993695894982978	0.999652712931967
LOC105378732	386.63392822663	517.496906569023	513.968772165673	419.579035299851	520.495320749157	502.109555590864	1.02163292558304	0.887907977619753	0.999652712931967
LRRC42	573.730261477231	721.809433310613	772.253077510023	479.999485359212	932.164286947306	958.055004885866	1.10258286547073	0.520132527397208	0.999652712931967
MRPL37	3788.509245783	4533.23451748023	4533.52168575532	3588.18319154132	4807.23937184195	4403.07260446351	0.991755586327259	0.956519704918802	0.999652712931967
SSBP3-AS1	141.234967390856	151.282236812288	159.196998247893	154.621352391372	123.234967390859	132.734967390856	0.905957673581569	0.515412617212195	0.999652712931967
PRKAA2	457.633822437441	563.929549633859	444.078140840642	563.846879869592	516.844084088316	518.880945729747	1.09680317040222	0.542837343736844	0.999652712931967
NFIA	329.293020601449	357.67597120039	436.397643501488	243.128405543164	476.310901386516	402.590231537877	0.968006461315599	0.830431202236355	0.999652712931967
ATG4C	1769.61336638404	2188.85502512568	1475.50062511991	1689.69241957664	2016.87080286375	1731.41205605261	1.01068804528872	0.944180705725434	0.999652712931967
EFCAB7	254.225954318062	424.569098662495	317.162217623356	319.494197765021	394.702436639168	402.514282864134	1.14030611916835	0.387206993015836	0.999652712931967
DLEU2L	123.383842500402	141.443710481186	164.133562454053	184.841658042376	125.521946435936	149.476452570478	1.06582112814254	0.674618984478491	0.999652712931967
CACHD1	475.255464427511	617.225677635206	742.067127397676	453.465422422398	676.959771098739	695.631823213187	0.993628547852652	0.966422465194826	0.999652712931967
RAVER2	2826.97469556353	2418.94146873535	2329.62527213	1954.45455429701	2601.30505725706	2522.1030308476	0.930212373193985	0.63376495329106	0.999652712931967
AK4	444.248541487163	354.079080460009	514.56830072419	372.450971502133	446.05288357088	599.00734164765	1.0712876541841	0.650182222035165	0.999652712931967
DNAJC6	307.527210411176	355.83470472111	460.472758836477	274.292659602845	399.18369792688	386.641345742069	0.943596875148933	0.702202701819672	0.999652712931967
GADD45A	231.10853359026	137.151759773838	183.276900797871	213.807499041935	152.341269461797	195.504983466071	1.03107695212297	0.840266974104497	0.999652712931967
HHLA3	257.726155657513	296.873190053478	213.261953086532	371.251091773202	268.722487216095	189.329545138791	1.0499833881865	0.748043804045977	0.999652712931967
CTH	270.060705910923	321.542856722454	295.612336524946	242.475967588316	278.868000297927	233.555383598633	0.850507502859185	0.286251198405438	0.999652712931967
TYW3	297.005831871894	284.207147856554	301.50333731674	297.704006198205	373.140050190036	398.246602490904	1.2023719673325	0.224851216600875	0.999652712931967
FAM73A	420.944862217669	507.374618922579	542.901634057523	498.201576913154	522.030575401881	523.846491802232	1.05522075809234	0.723347441288361	0.999652712931967
SH3GLB1	694.644423070695	827.345598515987	735.299739272814	867.27751500605	866.369011824018	888.635270061159	1.1647253802004	0.315265471718526	0.999652712931967
HS2ST1	802.194525199527	710.731257547446	855.175950087018	632.786525757776	801.862246138541	827.02034276077	0.951212461127884	0.741846387172082	0.999652712931967
LRRC8D	203.802907703454	266.830212757931	242.126046070821	260.410155654674	233.978811191033	219.66798171973	1.00547537668496	0.971312972688938	0.999652712931967
KIAA1107	337.656442822407	417.398109342406	241.595704078833	384.085729967997	262.096395073001	249.967218032533	0.904105650379217	0.506748053627815	0.999652712931967
RPAP2	1134.3852043067	1410.32503194499	1110.71727810778	1463.40163405752	1220.30800376765	1334.74650117808	1.10284927920874	0.519100721330651	0.999652712931967
DR1	2196.66082743945	2381.2071465743	1901.81528532008	2763.70134149185	2269.76451738682	2517.27068323314	1.16651708652551	0.310412084489849	0.999652712931967
FNBP1L	1262.63479338738	1047.08909616342	966.057002129042	1302.99031091387	940.551553662094	1122.78244420484	1.02514450345613	0.870085394382716	0.999652712931967
HIAT1	2553.67934375454	1757.09677566119	2364.4111656934	2167.31996246693	2269.32216981118	2197.67054240258	1.00623381753364	0.967353689775957	0.999652712931967
MIR553	106.05887890419	152.629277186468	181.538157307951	200.100730246825	192.671922157233	242.010470686888	1.46977036289783	0.0112096896631443	0.999652712931967
CDC14A	277.788815348098	394.294321152427	358.06494427827	360.977099474068	336.321660503123	400.75767710404	1.07449999885266	0.636050821544128	0.999652712931967
SLC30A7	109.00430413841	100.15307284235	139.040902827944	134.756843212453	118.602248846498	127.884853851932	1.10425859054495	0.513664290459474	0.999652712931967
LOC102606465	310.915634669713	628.113732516068	418.901634057523	357.583502346214	430.802607956846	475.948324058255	0.964141769716367	0.809946826931377	0.999652712931967
S1PR1	235.110187438532	248.156861564554	249.758287147917	365.403999413421	192.833670609472	220.444344123489	1.02151753847294	0.888495665422078	0.999652712931967
PRMT6	271.633343928082	369.707224315435	382.401634057523	328.228746824593	350.170458021001	394.612084345113	1.0570330853203	0.714894993646072	0.999652712931967
FAM102B	620.681540952003	485.727998190955	643.600889486053	623.059271025924	650.955628939757	753.327584500336	1.1633989626474	0.318895301010179	0.999652712931967
TMEM167B	685.875117679246	900.679472164096	765.063435736455	874.974889783808	930.849137006416	798.464689741143	1.11225905192562	0.483499541654718	0.999652712931967
KIAA1324	154.777255741063	161.331762913637	132.917693671391	164.714758437671	119.493987011114	134.41130511239	0.927188810159461	0.618571642761791	0.999652712931967
SARS	1880.92120818294	2534.04104057327	1810.06618341421	2595.83773942231	1595.34897926702	1368.19820143551	0.869229621840437	0.3560150957537	0.999652712931967
CYB561D1	154.899579428028	184.255914249686	207.590115250521	174.259419715251	165.75659797278	130.705497479159	0.860519796243157	0.32251285669258	0.999652712931967
GNAI3	163.039252720917	230.865672677449	261.193886689327	148.447733395056	199.005329200239	198.076224563144	0.841173069470881	0.25467850707233	0.999652712931967
AMPD2	401.422075446148	363.224215231321	477.029740817892	341.114773344003	430.367496967151	418.206839868315	0.959260453659691	0.78414420717719	0.999652712931967
CD53	3970.1927829181	4000.06061059178	3471.30322967461	4231.45749157789	4223.41533286793	3402.89843417249	1.03326253012317	0.82937966023371	0.999652712931967
CHI3L2	2073.63429289701	1466.59045772363	1452.33451891145	940.818717935761	1417.88869926729	1342.37754073425	0.740124922967703	0.0474966049823428	0.999652712931967
RAP1A	230.809351677816	282.016296573092	276.624791781991	217.614785758928	273.446005939484	271.493154773301	0.964495163120521	0.811818176810299	0.999652712931967
DDX20	414.107464349184	424.312390432194	426.696155811722	365.846148508854	487.680987199517	476.238935138392	1.04259083390469	0.783556407683018	0.999652712931967
CTTNBP2NL	218.096425891287	312.156680288912	274.316909348984	219.222429883986	284.926405737278	253.23087388148	0.94613591070631	0.715371644319806	0.999652712931967
SLC16A1-AS1	288.348927891059	412.069835577531	413.090678364357	328.071152046656	410.446242462511	377.589970730215	1.01182034101953	0.938312972521281	0.999652712931967
LRIG2	1213.81376901274	1576.47911695279	1514.30804668281	1626.55324503156	1406.53866327152	1450.41069842058	1.04620987246893	0.766078299276889	0.999652712931967
DCLRE1B	1069.21457947387	1597.3606502782	1396.23920391819	809.102816665301	1455.0253571785	1416.08867551414	0.887521769303819	0.431965450196765	0.999652712931967
HIPK1	1245.73496739086	1622.73496739086	1576.11251992353	1811.56830072419	1242.91905919531	1487.31830072419	1.0167488061679	0.912892025502584	0.999652712931967
VANGL1	1107.26907946708	1385.39234381262	1569.58136626023	1150.97006016462	1410.85984286317	1485.4801266691	1.00061801680256	0.996753493124112	0.999652712931967
CD2	1430.54878106076	1663.13965992357	1484.99284910996	1266.6079311366	1567.80058943092	1470.69229986603	0.938497306131051	0.675919630173348	0.999652712931967
TTF2	832.672246086422	705.476709122704	887.09003449463	538.183832807743	785.024800771272	927.858272034457	0.909474233443116	0.532024131378863	0.999652712931967
FAM46C	1065.12695581131	1014.52556388288	1140.63661845804	807.900136364664	888.244997682645	1028.78727326561	0.842949294455979	0.260518032618356	0.999652712931967
WDR3	900.270102440594	869.377375589848	1062.95353600285	683.201558295664	1386.50079131858	1358.01038396875	1.15635772502602	0.338692909897179	0.999652712931967
LOC101929147	205.261338703506	304.918221429204	274.26961244873	362.786154518709	233.257477970716	269.443361027059	1.09924672337009	0.533163597091682	0.999652712931967
PHGDH	1989.78319255025	1817.2217063377	1922.53889263904	1603.34257247055	1621.13923063739	1405.03536115938	0.806891292297641	0.157634213423458	0.999652712931967
HIST2H2BA	9288.81477341441	11533.215076018	9253.82910516405	7722.49795325877	9680.98196368573	10134.9132806442	0.914299243429591	0.55514227155982	0.999652712931967
EMBP1	264.508062611244	297.650703165711	246.444412686042	305.064545333667	234.962441900436	291.44113121436	1.02492497183386	0.87119597770528	0.999652712931967
RNVU1-3	160.575470549564	237.908067854722	180.919194577966	144.765679319238	191.127868982267	140.943705286601	0.826331100610075	0.209009138161704	0.999652712931967
SRGAP2	797.340161154025	675.446372472156	873.734967390857	614.96766135459	730.660047875113	766.56830072419	0.901228164048974	0.493404740869979	0.999652712931967
LOC100996740	286.001827927339	321.652412998095	238.168306751537	342.587985012149	232.133011758039	225.115554728797	0.934885266430638	0.657452128019984	0.999652712931967
RNVU1-6	197.345697362505	127.808593505308	153.263056490187	115.456257395135	212.8895832242	150.76736469172	0.986017622609913	0.926113627922211	0.999652712931967
TXNIP	919.032906689148	934.31492582623	414.431099034109	2261.31024726657	363.445056801029	352.967704415902	0.934155267662545	0.653736033215026	0.999652712931967
PEX11B	2061.11996521609	2199.87038418055	2174.20841902881	1963.38473999728	2186.42495812509	1726.03023822292	0.909205980326957	0.530749748574506	0.999652712931967
PIAS3	351.786506875177	445.841848146286	443.093596924014	327.391559695322	429.388600188894	386.347353365336	0.921114211321821	0.588393611719826	0.999652712931967
RNF115	1120.15346459178	1560.58458654842	1411.63345927644	1158.09497465902	1480.14494777183	1512.10005771383	1.01651562104021	0.914090214904511	0.999652712931967
NBPF12	967.548620710865	1170.45063233634	816.211328481741	1153.91116433317	850.899492545369	1007.71918009704	1.02294876540914	0.881215283525222	0.999652712931967
PDIA3P1	113.834396601205	195.675498988307	158.401634057523	247.901634057523	170.494602133412	194.901634057523	1.32661619702001	0.0627011114699933	0.999652712931967
BCL9	1487.08973656399	1604.18018003574	2109.56830072419	1599.06830072419	1705.40163405752	2172.49957708384	1.05590089662306	0.720169643593949	0.999652712931967
LINC00869	145.121785724826	204.580462014676	133.791068217533	225.226966027001	124.379448026299	135.289741765716	0.984471912135048	0.917909126824531	0.999652712931967
BOLA1	794.301780971443	861.018726225273	597.561373207593	586.964542230417	752.443545944209	618.263726929254	0.874231200416665	0.376049217262197	0.999652712931967
HIST2H2AC	5354.835745354	6072.64792141143	4368.48474391805	4434.55157016005	4264.51875990498	4054.54350781473	0.814208330444194	0.175856383813347	0.999652712931967
PRPF3	496.922373688189	623.306441467417	582.646421094327	696.509674068938	551.46236957199	540.229101158814	1.04763159375557	0.759260447138042	0.999652712931967
PRUNE	1066.78618704867	1174.62239485045	1106.54973969029	832.909344015787	1286.5011146966	1048.07814775567	0.932148250543199	0.643548725893047	0.999652712931967
GABPB2	374.133494872	545.147512836573	439.518978769982	459.814809613354	425.9853589981	468.823040140415	1.00806709417706	0.957799266413244	0.999652712931967
GBAT2	284.104840669355	326.425318991132	302.197259835001	202.234967390857	345.786482518081	285.448445342469	0.893057969026512	0.456344393949334	0.999652712931967
SNX27	1297.56366710151	1593.41009576534	1945.97839104857	1434.8780484151	1689.1170329039	1900.36367707025	1.04609806752901	0.766615629345013	0.999652712931967
LCE3B	398.606998810907	316.974170884433	337.71069707121	408.225023669891	291.95255894415	352.180461135222	0.994537549942997	0.97122379196161	0.999652712931967
LCE2A	119.621299409966	153.491314055978	141.971837365903	155.29984779618	159.61066524383	162.365908703455	1.15578686385006	0.34033724371648	0.999652712931967
SPRR4	169.282519271171	125.399456295799	114.857020413452	171.473843487926	109.892590813921	115.765867503437	0.963593446162705	0.807044045995472	0.999652712931967
SNAPIN	824.600705156116	1155.13964612385	856.810982236627	904.914400090082	1101.4637329609	940.914753941126	1.04742175005593	0.760265007040523	0.999652712931967
RPS27	894.896970375843	535.401634057522	633.781655123649	1283.74830286531	870.480879536379	801.589507528804	1.43416652916321	0.017566978477384	0.999652712931967
UBAP2L	2604.46396559528	2245.29114182626	3317.61005792847	1788.15869483648	3021.44350517271	3143.89621621789	0.956659659527003	0.770437607603114	0.999652712931967
HAX1	660.351736278313	640.303590365462	444.995994178379	572.600982186727	587.106233440146	433.367569194939	0.918267629879311	0.574423084391314	0.999652712931967
CKS1B	665.262762494625	839.260833567695	809.610227366026	650.137962905268	893.081821022963	830.255544098835	1.02167821789867	0.887677330476454	0.999652712931967
FLAD1	311.081706091714	312.234967390857	327.465838550283	233.821164397722	378.463918141432	313.617120467418	0.955568923139379	0.764699211867394	0.999652712931967
ZBTB7B	195.174133766338	136.797570910683	128.4875847772	173.151539932511	121.617116463111	132.294808307153	0.9329692929739	0.647710903316423	0.999652712931967
ADAM15	252.551058312416	197.244365201324	212.26661841797	181.551535124493	282.042841654808	207.515311925662	1.00163590747266	0.991410917671626	0.999652712931967
EFNA4	500.773690359709	466.394603956167	492.123129366361	270.282175972658	624.029768530353	432.933163876597	0.859656445695338	0.319290061805518	0.999652712931967
MTX1	331.199215697532	303.620400172026	279.747097021911	238.081539962276	330.544247300269	278.421076645096	0.920076346851719	0.583286801136413	0.999652712931967
HCN3	315.268480231347	334.816188644941	328.233742154331	264.346772713207	317.55008998213	270.992588062039	0.869142819553773	0.35567245473291	0.999652712931967
FDPS	442.523231319587	357.280812516734	502.278043489895	330.613042235772	546.383323528033	482.224867908738	1.03131741804571	0.839066441049849	0.999652712931967
POU5F1P4	310.027646876853	304.698469546151	244.159819101254	286.149920966459	271.706078208477	257.907127174426	0.954414756748486	0.758634040346374	0.999652712931967
RXFP4	174.029595436135	162.311285075558	159.390761534642	184.515697444098	135.995917030711	159.22721476987	0.960978869605235	0.793217219294421	0.999652712931967
LAMTOR2	186.164396670798	250.372865063268	232.933637903745	190.774769361611	243.535944688561	216.023978392991	0.974144292786902	0.863027448711216	0.999652712931967
SLC25A44	565.543991096375	575.704120819194	752.455669876668	508.979142813428	623.240247476361	647.361566423534	0.942870207509266	0.698443477397111	0.999652712931967
APOA1BP	1722.49787826926	1577.63652631999	1705.63720954126	1374.62230927211	1757.7751940338	1661.58149649175	0.953246791349546	0.752503995767486	0.999652712931967
RRNAD1	279.788510733727	354.522012539904	296.235420106598	321.481918141698	287.156931183563	215.408162497466	0.877962529343638	0.391361773486712	0.999652712931967
PRCC	708.467456757763	1062.31193899266	954.799047778776	759.877291181002	1016.46171739528	954.693378345647	1.00864456442947	0.954794471755458	0.999652712931967
KIRREL	848.812981612768	724.397875752894	1119.69433188009	490.684542205253	1037.56092312671	939.652762666197	0.885723646359283	0.424180808057536	0.999652712931967
KIRREL-IT1	348.000861495545	230.334879280194	343.227998251088	283.818935659263	374.072811014089	315.160359738093	1.06742029191967	0.667420287881874	0.999652712931967
CD1D	2056.83473784187	1558.40846363986	1607.53203716819	1483.91074209844	1961.78661816405	1478.020288736	0.941672460482035	0.692257097697578	0.999652712931967
CD1A	2114.06937073723	2285.78777742955	1664.31682393467	1101.81030640492	2454.08438384243	1742.5009957642	0.836744252521348	0.240465468770262	0.999652712931967
CD1C	450.303439532973	472.646674561799	283.584692206717	235.687791897181	480.047345346175	330.706823924907	0.852667848059605	0.293867644567913	0.999652712931967
CD1E	351.383919976462	318.415972292805	235.243712739349	203.658364913835	332.785133877161	179.294776529561	0.772881688804985	0.0897610619613517	0.999652712931967
DUSP23	132.318353887243	101.838825614829	118.985473014517	131.285736454733	116.268375252312	125.82924371702	1.06204872147384	0.691761428203387	0.999652712931967
PEA15	1917.57234931653	2121.51045260933	2490.4222795844	1615.23597706181	2627.96640951261	2631.63768791013	1.03308800641802	0.830247019683063	0.999652712931967
NHLH1	145.033666595524	124.616114151645	159.450049895798	126.77589887455	158.829745849171	151.969348198009	1.02020069841269	0.895211549052501	0.999652712931967
LY9	266.058604454598	338.797192682321	230.840948835063	419.500739431431	172.794148426768	198.700392937883	0.884593020514507	0.419320266664305	0.999652712931967
TOMM40L	226.456004616047	242.521550341526	354.432062864643	192.813281861337	298.361184888155	277.061374674152	0.935540712900609	0.660793465129605	0.999652712931967
PCP4L1	140.748687379221	146.73789696729	119.54098868225	144.201311874536	111.23016794806	124.914024565454	0.932752681071903	0.646612094038002	0.999652712931967
NOS1AP	119.31566373279	150.179287211642	152.083142249871	110.908768476902	134.639429639022	119.551710826538	0.86849726422187	0.353129668008189	0.999652712931967
UHMK1	1024.98277028066	697.210112034391	874.729353590324	1279.03173373234	795.578949521396	843.488047159408	1.11146689303411	0.486433192237251	0.999652712931967
UAP1	2275.00251561597	1432.77001434024	1814.28247029397	1425.16866337573	2107.79036094107	1814.37164450681	0.973162920484332	0.857812315225179	0.999652712931967
NUF2	859.060316184438	854.360331493384	781.211638867512	618.096367595497	769.035171206635	775.146405158211	0.862947213995191	0.33166977623011	0.999652712931967
POU2F1	1186.67745939427	1414.89389993098	1635.32479528745	994.024451351717	1446.96726976104	1598.29795122543	0.942506403565883	0.696563114888305	0.999652712931967
RCSD1	447.910709221318	430.451755590861	415.561208668341	488.719254881651	392.312489294822	360.211773759108	0.951698794528131	0.744391885958786	0.999652712931967
MIR557	459.533351878322	324.582946940446	378.121969199684	427.870585855764	322.210514357408	352.325002583448	0.951423013790862	0.742948247595387	0.999652712931967
BLZF1	1114.11127559589	1487.23574683748	993.107058073515	1463.72208010938	1313.24204769185	1332.13542011705	1.1588194485185	0.331669728264676	0.999652712931967
C1orf112	1250.6899886922	1294.87644585031	1170.75223264161	950.909824936157	1207.13119068093	1254.57948604991	0.912395209520563	0.545975701284272	0.999652712931967
GORAB	314.677066320275	378.707236923657	291.108596035596	404.486102344179	318.779396741725	291.787475961701	1.02741426127917	0.858632263468316	0.999652712931967
FMO4	159.050147068733	287.114427103839	168.752216843854	212.11985529177	209.66855057722	174.571512643776	1.00249712904653	0.986895176225838	0.999652712931967
METTL13	450.142576968649	568.304882859574	567.746134993717	437.322334651075	628.934660116176	618.185036505739	1.05393380860793	0.72937908963722	0.999652712931967
PRDX6	1546.15029714662	1537.08052604014	1691.14806066099	1411.58845951094	2121.9823900085	1807.32692166257	1.10438087529352	0.513194303188604	0.999652712931967
DARS2	823.334452681659	1036.35737088239	1056.88637381865	616.985601358136	1327.15284511548	1089.62410312798	0.996443889399138	0.981281968626682	0.999652712931967
ZBTB37	340.025076225915	468.658426607821	374.189003514744	578.763425999647	362.757647064344	430.436317458309	1.14865442062842	0.361383243047454	0.999652712931967
GPR52	398.281527104472	518.783013916461	524.258913650162	391.927763255825	485.670362298198	538.819838608862	0.981951017474843	0.904519945773176	0.999652712931967
MR1	574.468137938396	809.53097764078	578.541179844691	857.310659001164	563.119391104416	566.036676561775	1.00519393842106	0.972783107675898	0.999652712931967
NPL	263.772390830634	393.530511476282	311.002397731729	417.010096416585	348.833213885707	339.959444926198	1.15276294857188	0.34914640762105	0.999652712931967
DHX9	3144.94952782073	2425.87087563605	3476.12804814845	2725.26521157671	3494.08790606997	3474.95863076472	1.07656032512447	0.62707806434943	0.999652712931967
RGL1	442.173592079072	356.119441287874	477.051250319075	337.922643563921	409.378163412702	401.955559851078	0.904597732284457	0.509044458560544	0.999652712931967
TSEN15	1121.4869345664	1441.92097772578	972.008637312587	1247.1879983071	1024.16553940555	1012.22038535161	0.936965901629868	0.668073984823136	0.999652712931967
C1orf21	509.303410211673	570.868727133779	452.187050522226	565.001009297256	513.046354633875	498.808778817277	1.0322137820223	0.834597100619454	0.999652712931967
RNF2	1134.78896492175	1316.27689210067	1289.40163405752	1233.45192889805	1464.56830072419	1436.95744834577	1.10460853950977	0.512320037614819	0.999652712931967
SWT1	229.031275820952	259.509196658735	209.9012765783	296.102678616383	216.394778039781	203.148145820055	1.01425334788852	0.925738633057842	0.999652712931967
OCLM	265.133985255144	330.314318200762	388.4877413723	227.120189379793	425.204232996373	502.090501536612	1.12535204022661	0.436712517129803	0.999652712931967
PLA2G4A	181.97547913235	211.671370300855	236.340151497681	119.223341108412	359.564268291825	333.747034049406	1.16264619863485	0.32096926760821	0.999652712931967
RGS2	301.904829407082	207.66340665194	203.591315952996	353.743607885026	289.901634057523	244.788682311536	1.25289239068455	0.137602489089706	0.999652712931967
CDC73	1670.18971148029	1891.40163405753	1603.03447627938	2153.81117775217	1733.90797772572	2012.11768568907	1.14059520360397	0.386291158933533	0.999652712931967
C1orf53	109.066227045704	171.649248339572	116.404684150001	131.87340260808	131.890595236451	141.454719645348	1.04126661277925	0.789994880893948	0.999652712931967
PTPRC	2540.72188565047	2481.5265967899	2509.63303535103	3750.69494570493	2007.55983850718	2672.91256143454	1.08349331532672	0.59741621141975	0.999652712931967
GPR25	179.899174299118	138.401634057523	125.425750336867	172.555925421994	143.103534145995	151.901634057523	1.06298840901323	0.687470410715827	0.999652712931967
GPR37L1	165.151070459019	158.638728085019	146.901634057523	171.06830072419	128.049550379476	165.723021158851	0.980703520067445	0.8978912294691	0.999652712931967
PPP1R12B	411.12000744527	539.076188721589	593.455119506208	434.168960515682	544.443727172752	549.818673476175	0.99603562298451	0.979129199845797	0.999652712931967
PCAT6	210.021639908316	206.63514154503	192.196124925601	149.234967390856	182.403033313848	166.770817458802	0.816463206261402	0.181741800058546	0.999652712931967
PPFIA4	174.49022907022	153.174540038348	151.52815385751	172.093794869509	136.28820818434	179.960539470417	1.01387228154709	0.927704934911198	0.999652712931967
PRELP	144.104012210137	112.473806510877	111.176840006132	137.360242400016	106.231206588235	127.758509699594	1.01139406920684	0.940520832721586	0.999652712931967
SNORA77	229.054673867916	165.272585315439	223.631952143467	215.56830072419	194.234492129598	201.45228282354	0.998780076949435	0.993585774770468	0.999652712931967
SNRPE	284.059515456725	200.450159409009	229.128022230029	226.761212157375	301.417308931331	232.439776547881	1.06786860272859	0.665409574188353	0.999652712931967
MDM4	1264.90418724138	1641.61807255922	1157.67529765495	2159.97312493601	1074.54194152743	1079.64433192752	1.0139393290619	0.927358883888838	0.999652712931967
CNTN2	151.445426772972	104.587911996281	109.976047634053	176.090786178814	108.925573807066	128.93867844927	1.12392667775501	0.441650026419873	0.999652712931967
DYRK3	588.706538460102	565.946703794427	598.14240183078	479.109417803756	705.475257541477	639.855199880379	1.02763701257621	0.857511189683644	0.999652712931967
PFKFB2	341.476056933613	433.305097899423	362.841172183549	426.684121426615	427.875110322281	353.716174188901	1.0634961831277	0.685157442278385	0.999652712931967
DIEXF	481.107630708544	556.049135093234	432.505762613173	427.993846381415	558.56830072419	525.068300724191	1.02752902660966	0.858054600717003	0.999652712931967
DTL	4912.90163405752	4235.70282133168	4721.17296462857	3585.80909944307	4871.14649917394	4387.93632875163	0.920566295725457	0.585695736393742	0.999652712931967
MIR3122	695.465966758311	316.82670582174	581.990229547705	284.524194560672	443.369574347581	461.610452059663	0.768627269690352	0.0830940513997755	0.999652712931967
SNORA16B	116.225288317033	221.248073488142	213.596990548073	107.820392963226	318.218919801758	224.542499029712	1.11939509599775	0.457600927985442	0.999652712931967
NENF	408.465607582786	415.861133045342	438.112603628525	345.086977279272	431.577285664925	442.190259073508	0.960068562045596	0.788409364602261	0.999652712931967
ATF3	204.301303147659	207.886062295492	166.685147690318	168.865189161816	137.068619154451	147.759337054109	0.784657077023937	0.110246984105547	0.999652712931967
TATDN3	467.392767318652	683.089024131771	477.189210526086	591.576151680392	572.880691140602	577.75400339391	1.08723301545364	0.58176282064518	0.999652712931967
FLVCR1	750.94011609759	756.919465576961	940.104414106022	641.770856726325	932.495011812056	1102.61448626152	1.07285174149849	0.643280244584728	0.999652712931967
VASH2	340.363980847207	255.286033815593	277.867592523845	319.60821500959	295.484987557381	286.869657553652	1.0391457687639	0.800353516703908	0.999652712931967
RPS6KC1	360.89946952164	453.511286478089	371.511774778644	523.173273802948	388.431487850919	412.804477136194	1.11323234670138	0.479911110120169	0.999652712931967
PROX1	150.531050628015	194.191385278968	149.375992814596	236.039257525277	136.696811035279	161.248280339876	1.06014910841289	0.700477723613503	0.999652712931967
SMYD2	1204.74247156206	1393.43853713074	1431.88630128142	1176.10929499803	1675.02649052576	1700.35647042661	1.11696506311223	0.466313142966512	0.999652712931967
CENPF	2011.5886750228	1993.78389698014	1855.4821262724	1211.88857407042	2055.26008411204	1925.77677387014	0.863814441954993	0.334975223517536	0.999652712931967
KCTD3	669.879188658569	636.237017562321	658.735012451885	757.652017542059	806.853781747393	794.918912090835	1.20066106792902	0.228453747041441	0.999652712931967
RRP15	656.600641390378	508.70982355771	553.608077261475	692.61437428333	562.073899003783	614.636548859981	1.08970719544145	0.571542230277795	0.999652712931967
LYPLAL1	322.28262151536	440.281739473632	337.470754886095	405.349921095877	392.855618418879	342.336686002203	1.0441693310051	0.775911610372354	0.999652712931967
IARS2	1233.45954534346	1145.06148990849	1208.0209695688	997.924499807362	1344.73334075847	1353.43121304833	1.02105064618442	0.890874934625191	0.999652712931967
TAF1A-AS1	164.217130239181	278.677154279929	163.084042592147	207.524540478714	187.242615806684	133.182580499518	0.885109014758999	0.421535211899622	0.999652712931967
MIA3	743.546401904662	665.67571493442	565.181089903996	714.931753061824	645.641686404738	612.176955121085	1.00336336059663	0.982357500183177	0.999652712931967
DISP1	251.01405755653	355.747618378617	308.288414752542	311.767582337583	315.494048231121	291.80195438542	1.01399938311168	0.927048959189116	0.999652712931967
DEGS1	847.480205081463	906.153736553032	1131.35347457815	991.329320483052	1142.03903736048	1041.92054566365	1.10730666258485	0.502031825011693	0.999652712931967
DNAH14	238.975602830225	324.078158064499	259.124100106721	392.853527318094	260.778226094334	306.548103590522	1.16099360524499	0.325557993520152	0.999652712931967
IBA57	211.428338985308	170.363206833634	215.033259555757	236.800409507348	218.459526592203	199.306878165231	1.10004476971615	0.530027838085631	0.999652712931967
HIST3H2BB	927.220844179966	2336.56792557759	1511.90664407391	642.759287645271	1287.69039280975	1361.13358057549	0.700634196997508	0.0191335651941086	0.999652712931967
RNF187	1123.95013259818	2041.33060713759	1336.83367079076	1918.26452148505	1008.79956924467	1067.75262751857	0.876628169038606	0.385850402111534	0.999652712931967
URB2	641.560096905832	610.520311069541	894.981502473193	485.220678254788	888.559335063385	817.849788890917	1.00195739111295	0.989724751836651	0.999652712931967
GALNT2	1644.25714706184	1709.86901560053	1788.25874386326	1364.24382543149	1588.34869708509	1609.75102413891	0.8852743340735	0.42224603308208	0.999652712931967
NTPCR	260.137928360587	319.353645602001	264.099627128822	219.246895673821	311.478824582662	274.829317349844	0.949279054655434	0.731742150233627	0.999652712931967
KIAA1804	461.371052748234	358.947760216896	466.239474034752	261.089652170349	497.937688345634	416.436643094205	0.88839816934859	0.435783695224607	0.999652712931967
TBCE	605.013005831687	658.210033932005	596.707328804036	531.105281241674	684.604052422179	622.182741109086	0.983744886988109	0.914048654590359	0.999652712931967
LGALS8	361.598121832256	438.540471439488	366.006071516319	452.023857302294	356.810696363337	307.050172650675	0.948479927270289	0.727573253332696	0.999652712931967
EXO1	1053.27589241221	1224.01070260904	1068.77591327135	609.974059309793	1133.6474071972	1116.68053525759	0.824457167662618	0.203641075597163	0.999652712931967
SDCCAG8	568.455624003358	716.781312678378	491.76350041399	780.807690472775	495.133360348309	588.360364393344	1.04317390649533	0.780728711593927	0.999652712931967
MIR4677	367.318785162644	424.6962594373	450.573615815395	306.21457668052	378.778074135094	335.815605135954	0.821374869334006	0.195005504373584	0.999652712931967
COX20	945.453726660368	1162.29284595894	999.769921189917	1226.63291052171	1171.94557173994	1040.79027221694	1.10843387551743	0.497773603370926	0.999652712931967
LOC101928139	176.713328270367	213.59053295524	246.722762613828	166.626205453531	226.551972766591	229.369259908473	0.976027258604184	0.873035569096893	0.999652712931967
SCCPDH	2127.92515388752	2836.28743275113	2236.82506851306	2797.45939188631	2806.5650553628	2730.49699666391	1.16666812488647	0.310005555675359	0.999652712931967
OR2L1P	405.278874768043	678.657428762434	595.323087219589	458.118912676632	522.50098479053	539.49822766261	0.923916420730567	0.602254957859344	0.999652712931967
PGBD2	118.321628598134	176.077389589018	138.613755675121	162.553578772452	150.624240951495	153.527426310973	1.09186205134407	0.562729585002558	0.999652712931967
LOC729737	1546.67207307852	2026.35353269076	1891.88102987096	1450.26905621966	1385.90711148955	1401.56858420866	0.780302966529218	0.102315916305715	0.999652712931967
LOC101929823	179.401634057523	273.477732304088	261.263470334919	124.032097605608	308.81586705972	239.046125550067	0.893914776103525	0.46017154392637	0.999652712931967
NOC2L	110.858912929331	136.937532183813	182.908052919715	114.650968718387	173.91117977806	158.393151596961	1.0438511249466	0.777450060033622	0.999652712931967
PERM1	186.85841189929	167.654383295593	157.983672366448	141.647627561642	183.813199873226	175.468429530013	0.973677362263272	0.860546018884632	0.999652712931967
HES4	261.358541352874	184.704457816747	175.250253506856	224.92684495653	153.75905899495	163.799526859433	0.874864187414941	0.378625041626377	0.999652712931967
C1orf159	225.984902229758	217.066997645079	259.372734534036	170.990309817234	236.835155571766	233.96068659001	0.906402309219919	0.517501551424104	0.999652712931967
TNFRSF4	207.349716854157	160.067360222127	138.935971894336	176.880881882607	169.254902568875	165.964758669123	1.02519315848985	0.869839321381439	0.999652712931967
UBE2J2	229.524194032576	281.181622931636	301.395597293571	216.820040818337	276.851699072356	284.277126956634	0.957294156941185	0.773778513965587	0.999652712931967
SLC35E2B	848.173231256752	752.079882969694	909.379451219061	905.054924325856	714.234967390858	740.243228115675	0.937847602006905	0.672588289331747	0.999652712931967
NADK	454.085292189783	438.486036274885	589.917235588336	393.264416551445	548.34737108693	503.047180158106	0.973841511098788	0.861418342376692	0.999652712931967
TMEM52	160.064707995236	133.897321719316	192.011081347923	150.192326886833	185.526862325748	191.700593273598	1.0908408942458	0.566895427685368	0.999652712931967
PANK4	187.162176879397	194.847787765953	226.117166742388	179.20135322423	226.582753888449	205.887584900067	1.00457815718512	0.976001485284237	0.999652712931967
LINC00982	133.937190180696	116.195780950404	117.081119671935	134.4888720095	110.237039854378	101.078986234378	0.936911969135326	0.667798100115532	0.999652712931967
MIR4689	443.312196780176	343.118772753907	362.246744295105	488.067116800287	341.814162577769	354.782079868619	1.02413578640961	0.875192419167141	0.999652712931967
NPHP4	202.359339724807	198.213984461279	238.780443692553	168.403996870836	228.226922941238	212.283334865855	0.947966427611257	0.724896812385274	0.999652712931967
RPL22	184.032044573221	122.746560011244	136.095566429245	185.144949850745	165.559743186256	150.123949235368	1.14390496651776	0.37591637205558	0.999652712931967
ICMT	1243.68599371185	1310.15660973327	1380.71024780823	1065.25044469985	1541.52003643571	1288.96711877076	0.979870638481553	0.893464865160463	0.999652712931967
ACOT7	351.885894907017	291.696142925422	360.447758771872	264.394059688584	365.861883778547	299.28769210298	0.921497753242808	0.590284581957664	0.999652712931967
NOL9	1171.62403027235	1453.96917817359	1695.58543813109	1177.8411949626	1608.21740960811	1609.36531372636	1.01814038025805	0.905751526350501	0.999652712931967
DNAJC11	853.397725843089	752.701121947888	1015.46496232219	756.901634057524	1017.65265418698	1029.93363911615	1.06742267118293	0.667409608123451	0.999652712931967
ERRFI1	208.972060827584	325.936489978447	250.328470123229	255.472238618661	307.843548763037	232.093921426929	1.02298365308107	0.881038066326565	0.999652712931967
ENO1	1363.8881869954	911.04288915112	1290.29659379458	877.309128624798	1402.10443195767	1343.25520075515	1.01009324456466	0.947266925699693	0.999652712931967
PIK3CD-AS2	376.332919772383	404.059024075858	381.444120415028	303.921547240375	422.635148294867	273.123863308807	0.845693387784531	0.269695550706502	0.999652712931967
CTNNBIP1	273.969937146623	297.935959409179	339.828380700944	270.988084128051	299.845225287154	336.267767357904	0.994983084773559	0.973575885095101	0.999652712931967
CASZ1	149.844146677083	146.214858017533	152.485853809041	157.175992744817	118.436784010075	167.532552861621	0.977320615162364	0.879910552560336	0.999652712931967
SRM	3558.51681309195	4307.70597053714	6094.78146800275	2571.49688625696	4969.83480679149	5137.5840013944	0.889073965530305	0.43873861931066	0.999652712931967
MTOR	1348.8780455641	1279.73197916152	1498.64255449777	1210.35399869523	1393.43174749628	1502.60847475448	0.993157344076153	0.96393231794859	0.999652712931967
PRAMEF10	252.918217078876	161.407240129959	158.269246342684	199.388119142184	207.861248552971	137.401634057523	0.95878599740604	0.7816413869986	0.999652712931967
LRRC38	119.434701448216	139.662287316891	126.388132510263	165.497245979872	174.509404258737	121.774674607821	1.18599685241903	0.261257658248753	0.999652712931967
CASP9	320.939705567729	371.875666194774	360.153975608868	356.225005540329	359.108724450449	276.298335820901	0.936856485830896	0.667514312710709	0.999652712931967
UQCRHL	1093.20078135748	1041.78816181898	936.962099694709	730.229852052906	1199.65746656806	1033.58846771959	0.946718886956613	0.718402457801031	0.999652712931967
SPATA21	161.991980018927	132.63578363306	133.098917047342	164.237217580715	128.102277470925	150.393504335809	1.03429141959964	0.824273448619759	0.999652712931967
CROCCP2	129.216511138923	167.228823984044	187.7903226726	105.712387755402	191.152801424143	159.436826547938	0.925971483361694	0.612486013041704	0.999652712931967
ESPNP	210.176711744094	196.383007979406	178.401634057523	249.560544664993	137.629428039988	145.734967390856	0.879267909423522	0.396791234024747	0.999652712931967
MIR1290	449.413399243765	730.367704183954	649.597888776128	407.605257554703	653.920586276486	809.122118775154	1.00380393223514	0.980051317557754	0.999652712931967
IFFO2	155.682976605375	100.77324534996	137.75122008802	144.052181249996	127.839748405486	123.656525327755	1.01759192748038	0.908563725705888	0.999652712931967
AKR7L	123.631151855555	133.326980034808	124.229729942584	117.446957341873	102.115467427949	141.339222359809	0.938947909854186	0.678232469058362	0.999652712931967
LOC100506730	302.406113472559	288.547653795346	379.524543222782	332.648940995795	328.54937696898	384.762296371051	1.08287195697994	0.600040768796927	0.999652712931967
CAPZB	242.120942224743	229.355180429474	299.833585454084	207.732314963965	264.256970014031	276.539234402634	0.969665685078589	0.83923687870868	0.999652712931967
LOC100130193	181.438959363713	170.507131512011	257.134350727347	197.230313455634	217.651682131655	218.855613953296	1.05702858138983	0.714915938656522	0.999652712931967
RNF186	143.118119181664	113.156619367842	117.88818374067	137.774661012904	115.059900792955	108.73827898845	0.966518816564314	0.822541346202272	0.999652712931967
UBXN10-AS1	364.480005263299	303.963123326591	254.134243131744	263.860036947202	329.446771148245	253.619039676853	0.921710025007948	0.591332004587899	0.999652712931967
CAMK2N1	331.961990905418	286.92366509875	238.467391055352	384.787256771025	241.660282015222	237.8070178348	0.991111004661986	0.953108810128477	0.999652712931967
LINC01355	553.003176153555	804.948081705236	618.265614500829	720.458350671	528.734707943057	641.889417992715	0.961343901417064	0.7951461012645	0.999652712931967
E2F2	632.463685754762	794.235864555682	719.042540968197	397.968156900879	614.693138115177	598.528698600886	0.740089082744258	0.0474609146657462	0.999652712931967
ID3	243.98155233363	179.322610848918	263.561238302329	222.35768631493	293.703072288305	265.846845224279	1.14614488700722	0.369010377779666	0.999652712931967
TCEB3-AS1	753.847181284407	778.815889542525	702.432016455833	637.025885739141	726.963619679413	516.639326883259	0.834023461159191	0.231980395664668	0.999652712931967
GALE	303.038644216642	254.020432928958	293.845991476554	222.712224006212	345.525372712438	258.540339987189	0.958124530165173	0.778153770805442	0.999652712931967
HMGCL	197.499137305765	216.690805957354	156.469827319286	193.957918538929	183.429580943215	176.447430183453	0.97870538616849	0.887271396661008	0.999652712931967
AUNIP	282.06830072419	271.281527359711	317.66477770589	152.06830072419	374.960954203152	315.775894396811	0.904801645359321	0.509997290823261	0.999652712931967
UBXN11	172.949249129865	176.952465095318	193.197586316294	131.330243317969	188.527558730343	178.019736198537	0.906727770612653	0.519032717313067	0.999652712931967
AIM1L	156.732688513361	111.849749604203	116.80451468822	140.806228323342	132.506568889177	128.921145380163	1.05513914042914	0.723729241665138	0.999652712931967
SLC9A1	257.41897097258	267.278767447293	377.709956754861	200.933756807346	306.101241681238	341.901634057523	0.931862659617951	0.642102707910148	0.999652712931967
FCN3	162.242761020973	127.981563186342	167.325524349062	159.451376463509	124.853732519492	147.90470263398	0.946336557199749	0.716414485088013	0.999652712931967
WASF2	1938.41536217914	2374.18056208646	2606.22261160681	2325.60710728029	2167.34185703525	2418.06695633455	1.00535628389254	0.971935009917836	0.999652712931967
IFI6	1045.23487349462	869.845090669817	1092.26644417216	547.113568880258	1026.05016489872	651.162893097117	0.716666506642123	0.0282398866779705	0.999652712931967
RPA2	441.89817295965	446.703308300211	358.501912299693	447.423667734996	465.862377023373	461.53144562973	1.10776680117818	0.500290731675794	0.999652712931967
EYA3	1769.67587483325	1599.5148423591	2041.63901387885	1544.78477752932	2079.87400026781	2060.95092607333	1.04641486158271	0.765093571285834	0.999652712931967
TMEM200B	132.69409493005	101.943924335871	129.424350456677	123.072170411243	132.436500235253	134.850869896824	1.07877479214782	0.617514132339514	0.999652712931967
MECR	226.558016110401	252.784174720348	297.474967844569	165.529003378826	252.221519789184	220.62361260546	0.814659568762313	0.177023925481477	0.999652712931967
PUM1	1504.35625578763	1203.06324695495	1572.7636313377	1547.39535904514	1340.67880768423	1445.66857612908	1.01756943597597	0.908679108279619	0.999652712931967
SNRNP40	1259.89772461362	1224.69887252266	1603.48862027028	908.778936762209	1560.66131122457	1278.79327021292	0.901665782993608	0.495424567745317	0.999652712931967
MTMR9LP	151.307787039796	105.780787547678	106.862361358286	136.43178432584	116.938348994251	108.449006135131	1.00384906089781	0.979815156747954	0.999652712931967
MARCKSL1	804.82635621978	897.250578944485	987.882841695051	716.230415893879	910.449763073304	963.284631495746	0.958474728029115	0.779999953088318	0.999652712931967
YARS	1224.77207517924	1335.2668241527	1377.23496739085	1176.26821444495	1112.26622860944	1011.11559067436	0.837455067264512	0.242713168982794	0.999652712931967
FNDC5	172.00581368067	137.747979183023	146.104246118411	146.533381174868	163.874266045578	170.416491868993	1.05735928605926	0.713378843526676	0.999652712931967
TMEM54	202.271332821264	146.803097757203	189.541641569603	197.189614893035	196.105701147768	144.493017068352	0.997582850848196	0.987283667437319	0.999652712931967
RNF19B	428.603543642279	431.570180213043	463.961877655783	316.395000706111	427.921001915453	421.447383717903	0.872801929322313	0.370266188012797	0.999652712931967
AK2	1492.87497843752	1574.34167374995	1682.64004936689	1198.09709608073	1889.60419260689	1700.30039518008	0.991040997897401	0.952738276525072	0.999652712931967
TRIM62	208.598846344202	285.401634057523	239.924546891155	222.234967390857	281.173424190511	289.623731687193	1.08207971548861	0.603396857302586	0.999652712931967
PHC2	191.012111594165	157.513092944212	205.901634057523	171.776245828645	200.946824489376	179.372491168297	0.999817909724829	0.999043075662303	0.999652712931967
SMIM12	291.505744047136	296.458397374836	250.993617406135	339.365498067288	317.767936376225	248.082954575709	1.07242528527188	0.645158088304103	0.999652712931967
LOC653160	164.874866740598	161.946667823164	154.814713989391	202.283883683913	163.92427675601	129.607369924754	1.01305225923931	0.931940240058257	0.999652712931967
SFPQ	2095.55210142028	1584.01225495611	1721.00986213937	2411.56156178593	1681.54122565172	1861.75191212567	1.09739364392593	0.540489758116606	0.999652712931967
PSMB2	3890.34377067458	3735.98554491017	4107.73888122558	2716.05257679057	4671.87177726171	4284.99318804133	0.969306390367377	0.837329595092405	0.999652712931967
CLSPN	624.12039403824	630.806566349924	554.042103343731	479.70966392431	610.828822196337	674.16604271757	0.967503410351656	0.827762629096191	0.999652712931967
OSCP1	135.16286107539	177.260698413446	131.882094103492	139.124489222841	163.959473055373	141.724283228547	1.00764966860275	0.959972736689136	0.999652712931967
LINC01137	129.884785842712	187.903648151469	173.089771504127	201.485818496364	161.147495472466	165.664658947991	1.08387118811556	0.595823404101593	0.999652712931967
MEAF6	1418.80970905402	1544.78473573707	1195.71391624689	1587.67027637125	1528.15324366879	1443.70608044353	1.10152798244724	0.524230851420033	0.999652712931967
GNL2	1446.38671584127	1215.84063983341	1351.94779260272	1134.06621688718	1453.59300913718	1412.38839570392	0.993050785983927	0.963369079801411	0.999652712931967
RSPO1	142.324362248807	118.123515458938	127.494668308652	141.99335641707	113.295031848406	134.790459124309	1.00386844573285	0.979713718626153	0.999652712931967
C1orf109	217.329310216571	260.735130528835	283.500511130538	206.325789876805	322.46028417015	276.921981040118	1.04673921157234	0.763536626552953	0.999652712931967
YRDC	1304.03153870731	904.318203750381	1294.58241155224	1034.51492060559	1311.07453949161	1229.06872393955	1.02975461353523	0.846880372947485	0.999652712931967
MTF1	657.291490584393	727.74591079362	874.26020642001	621.577419878373	814.244167170979	887.18372899853	1.02398828086568	0.875940086616305	0.999652712931967
FHL3	282.017878033719	302.596444402835	439.901634057522	240.652712237455	365.926598530552	344.837252025761	0.931753342819511	0.641549451069977	0.999652712931967
PABPC4	1619.71795736877	1035.90166048911	1604.83646424886	1174.14145678479	1395.75450387205	1374.57140281884	0.942256954713168	0.695274466751252	0.999652712931967
SNORA55	546.072455870466	322.217948746043	417.872531246565	495.400863731765	465.108875257806	397.803091543353	1.07624688028026	0.628438507037139	0.999652712931967
HEYL	209.553018525199	273.034701308396	281.38723789518	194.264934270752	264.016235391011	234.399028292482	0.907238692450326	0.521439999521456	0.999652712931967
RIMS3	336.109157419161	437.273126587626	360.254804743408	382.604673046651	293.907969774285	318.232461219331	0.877582050663481	0.389786270027937	0.999652712931967
NFYC-AS1	222.008855642758	173.057801068596	173.56892737449	221.646316845608	200.03702232772	166.919993371427	1.03533747338318	0.819094861560928	0.999652712931967
HIVEP3	547.107321790432	514.522534409666	602.30753588306	387.695295402128	602.177523856742	526.791484498864	0.89850300000308	0.480904828559123	0.999652712931967
FOXJ3	1699.49400539279	1979.84267367443	2094.57496472716	1646.147889958	2093.10602386041	2103.83978867869	1.00942836701641	0.95071983811156	0.999652712931967
CLDN19	210.310168065434	166.251169409222	196.657646579841	219.425406189164	172.01609652694	184.993755152408	1.00513813429859	0.97307466892658	0.999652712931967
SVBP	862.970875692644	1040.7676914321	850.938536146178	990.991980825853	955.732447552489	797.828602124085	0.996221659866257	0.980110254703254	0.999652712931967
SLC2A1	1309.73121459724	1276.98325163072	1789.90483335853	983.782966745888	1448.66200726394	1836.79888992452	0.956261972925919	0.768344650764052	0.999652712931967
MIR6735	162.586230697705	136.963131978373	135.918737232881	157.059601260563	149.840553994045	126.041686303288	0.993299989899021	0.964686239913054	0.999652712931967
HYI	172.549951086287	148.244964187401	175.738327337321	157.645728105042	147.270378863433	136.067192239705	0.889057640223545	0.438667127861289	0.999652712931967
KDM4A-AS1	109.666900138379	125.562372804948	152.625788134095	108.209690622166	158.949698656022	138.638071924806	1.04299395387458	0.781600942175199	0.999652712931967
SLC6A9	522.676280010371	666.867888843557	383.419100943901	482.818411600534	306.096485991229	263.512463452158	0.662977814085982	0.00679591330831676	0.999652712931967
ERI3	243.403464093782	230.087056766529	280.927047808513	202.35668683952	281.06830072419	238.56830072419	0.951867624348526	0.745275902130927	0.999652712931967
ERI3-IT1	152.145946407845	171.694555227733	238.246726806459	174.129321585514	172.691683173858	200.736688533285	0.989863730009121	0.94650487427361	0.999652712931967
TMEM53	447.62137138907	370.025349791824	430.76856629347	339.777268076413	509.523222649114	417.083778699599	1.00399550578365	0.979048887897738	0.999652712931967
RNU5F-1	2111.69512306098	1111.21573597575	1176.42538338532	903.767176390719	1404.60616193941	868.708693355421	0.736484772145434	0.0439767671584298	0.999652712931967
EIF2B3	524.904779241467	513.405489709383	498.201379777293	384.49035757298	708.953028066848	653.170749638482	1.09865472319217	0.53549726238788	0.999652712931967
HECTD3	420.845122209804	446.469642365652	542.416967766013	385.143192037173	508.980836346347	473.018768190282	0.968987504770653	0.835637027825688	0.999652712931967
TESK2	439.078820039747	493.488926108321	472.988201600595	365.731339592494	478.772316591618	368.884761976715	0.857374518241984	0.310858409600953	0.999652712931967
CCDC163P	131.479203741558	215.890867758675	199.578999962855	102.24360675467	226.108729463152	182.05031185624	0.905690014605453	0.514156754548983	0.999652712931967
PRDX1	7204.03218929124	6018.762138902	7044.32208923277	4587.10222132883	8252.50815183671	7847.45175868116	0.990779475956413	0.95135394595459	0.999652712931967
RPS15AP10	226.734967390857	307.393334253543	301.252316336542	174.76102764953	240.06830072419	251.210334307135	0.794738993691862	0.130277490023602	0.999652712931967
IPP	254.726537721015	396.751752959705	363.92320642391	375.98789311858	376.423149294713	377.074573995762	1.13211760905832	0.413796345895148	0.999652712931967
PIK3R3	1089.84097592987	942.364247863706	1034.95203701157	816.00063014364	1016.30430063986	1063.73080237441	0.939754928015263	0.682379489325718	0.999652712931967
POMGNT1	693.61767970368	642.734967390856	893.266734765429	620.458816542825	792.21286726813	729.401634057522	0.965597457429821	0.817657689035077	0.999652712931967
MOB3C	171.401634057523	147.06830072419	152.362220753215	168.428184886554	136.959417228297	133.234967390856	0.928405818800289	0.624673912031955	0.999652712931967
ATPAF1	290.743530252358	380.996580079628	426.980995847502	334.878247348993	427.182806708605	367.56830072419	1.03593623388247	0.816136523896728	0.999652712931967
TAL1	501.656349528268	492.107472207475	653.963676812078	946.57964954063	532.026821067741	616.743781889741	1.2437273650615	0.150880477725441	0.999652712931967
LINC01389	108.220047912382	198.112665261129	137.133978871159	120.185038084497	154.745579981869	163.234967390856	1.01073880222104	0.943917467395225	0.999652712931967
EPS15	872.679531375066	1062.69666275001	995.79461146168	746.383433870589	1137.52485471634	1015.87922063046	0.977485585270159	0.880787477578621	0.999652712931967
RAB3B	238.003538950599	209.357155291072	164.047810233324	254.168973523078	176.371396775103	201.217307140513	1.03337540375762	0.828818882031997	0.999652712931967
TXNDC12	3988.86177108073	3383.51185643386	3166.03196918231	3310.07426629648	3817.013967914	3005.8935577988	0.961466964115775	0.795796500555318	0.999652712931967
ORC1	619.134859661113	568.693649110923	752.75747102989	366.361390107342	701.75399941057	671.626665390584	0.86689787500997	0.346871448752327	0.999652712931967
COA7	334.740102793307	345.22703729001	457.746972123333	278.647608006918	414.234967390857	373.152562058088	0.933792021922603	0.651889020050272	0.999652712931967
LRP8	1042.00743250664	862.400450396157	1340.72855510614	744.590856097906	1214.86423472023	1240.03831997669	0.976457398284997	0.875321998085141	0.999652712931967
NDC1	2454.54560636294	2554.79484773759	2659.84841227405	1736.71978993247	3114.43848878901	2858.22277775072	0.975005774063835	0.86760606436648	0.999652712931967
HSPB11	614.419056448205	525.975414186207	582.095779720936	416.039222142016	616.543388626538	605.17826270938	0.937962674639993	0.673178023427194	0.999652712931967
TMEM59	1484.17994285666	1627.00782309213	1179.50003553735	1534.92608285846	1300.00188475725	1227.25365801417	0.950890572947613	0.740162439822752	0.999652712931967
PARS2	336.726496497543	643.850631291405	509.338240079649	315.421924426347	632.282753398991	519.530229733014	0.978997940684873	0.888826423086813	0.999652712931967
DHCR24	4593.34268432753	3098.30996555803	6089.67666758215	2083.75326739896	4761.30088861361	5331.81354489969	0.848267790096832	0.278477032962431	0.999652712931967
KANK4	153.448383386323	122.551922485619	103.364906653494	100.227089164904	139.27188402628	118.809995398247	0.948451937864367	0.727427319498347	0.999652712931967
FOXD3-AS1	293.234967390856	193.858664820179	175.425257973442	255.289326571126	190.065560083287	150.655723025919	0.901660146742774	0.495398531871972	0.999652712931967
DEPDC1	537.874520031366	526.956304914367	519.449135944184	280.7092897159	569.494692417577	544.92033698616	0.839512098488763	0.249289928930316	0.999652712931967
ZRANB2	3244.80699108101	2393.69774340554	2728.21126963297	3377.3527913117	2784.9613338307	2830.69689274439	1.07907325725765	0.616231501398148	0.999652712931967
CRYZ	1243.71455818008	1207.52040278868	1084.17803087088	1020.30826256298	1664.91969517295	1645.01176688381	1.19727147352815	0.235727586137264	0.999652712931967
SLC44A5	169.982549514594	197.67042900632	132.963437619182	217.047771035567	127.22598054695	125.925418744716	0.919860748506921	0.582227826897381	0.999652712931967
TTLL7	178.209573426896	209.562220477346	134.135761036172	241.756426936049	147.188415451081	150.656097909725	1.02286093191512	0.881661500109837	0.999652712931967
CTBS	829.731362556208	999.008629957951	760.561395801315	1284.9479013192	838.7253136294	743.291414593608	1.0831147102886	0.599014602170999	0.999652712931967
MCOLN2	472.497625142825	565.466620025592	635.73397373263	462.065287519317	636.121122238258	597.87393921647	1.0114014837399	0.940482417493606	0.999652712931967
SYDE2	153.713255439086	170.776362051102	193.331348168713	117.570272785726	185.488015808459	198.801746039849	0.948849659403463	0.729501519058115	0.999652712931967
C1orf52	670.041010298962	738.746962635563	571.113658748545	923.524979337067	731.459358189296	719.12895169111	1.19777522810438	0.234635003937562	0.999652712931967
BCL10	405.669932089335	427.561020424731	341.4173084645	431.863664255102	348.362625998594	346.160674938888	0.958075711732703	0.777896454107844	0.999652712931967
ZNHIT6	693.234967390858	795.286312636617	876.597246252477	867.85024429787	838.734967390858	932.105016962589	1.11972172544954	0.456438327203337	0.999652712931967
PKN2-AS1	246.405155197542	241.50483212901	169.764015218869	223.880142943097	220.293098853257	185.612680928824	0.967685617128624	0.828729127666422	0.999652712931967
GBP1	287.882934950578	150.49090445743	207.429120270584	143.771238921762	218.901347354249	206.41596104862	0.897475514675463	0.476227351199962	0.999652712931967
GEMIN8P4	140.538285432389	186.845008117645	142.30378746398	105.562551012572	168.447302944658	153.030833673846	0.8996772895661	0.486274504609242	0.999652712931967
LOC149351	251.135615173546	265.084438671479	210.930381478396	267.905749355218	233.075655862585	238.958269464035	1.02044541339465	0.893962263914015	0.999652712931967
GFI1	198.921264428529	213.878506054271	172.676574022108	260.920309655974	192.733166680909	177.017173793482	1.0661033863452	0.673345412978085	0.999652712931967
FAM69A	613.077361571074	654.502895349126	618.145746429166	364.254282709335	686.354482005008	479.204888978591	0.784607065429878	0.110153463725468	0.999652712931967
LOC100131564	321.44634319256	523.704533748662	314.316251456373	760.483807817929	313.014619150806	268.06613048032	1.06441656892378	0.680975313331977	0.999652712931967
DNTTIP2	849.050266722097	665.198984210278	805.363202371295	740.048446867407	854.873357373787	924.717719953566	1.08750547070645	0.580632017069055	0.999652712931967
GCLM	302.621329853254	266.444910264677	382.861116219733	371.146086581872	362.878637265589	315.942761166809	1.11289832964302	0.481140601509234	0.999652712931967
CNN3	636.434239115448	565.661264596998	445.517827085719	754.118057275277	581.263031508095	641.946178851893	1.20608671196352	0.217186568583303	0.999652712931967
FRRS1	277.371557427438	409.225092844884	326.674909200028	392.855668364934	353.617203216441	363.370069210392	1.10830306289036	0.498266558492827	0.999652712931967
SASS6	1726.19095791897	1734.06503083815	1836.89453552869	1211.79915695595	1822.51521242414	1678.0195028543	0.876772239702649	0.386443573370832	0.999652712931967
LRRC39	151.910769052964	177.161984166505	189.946563035929	280.401634057523	189.049303696009	189.06830072419	1.25158764830932	0.139429984892418	0.999652712931967
RTCA-AS1	232.556062559164	240.344200470691	189.681660583917	420.691808433565	183.918066251268	179.594642506913	1.09437221022464	0.552568931437655	0.999652712931967
EXTL2	364.15507844529	593.290754078544	437.10667825756	364.992451575536	525.207799233489	496.138940257512	1.00236445356393	0.987590572171647	0.999652712931967
DPH5	324.198591551274	591.701032882392	476.434410628687	368.725503377979	542.133814594855	496.503984544014	1.02787100001987	0.856334137125961	0.999652712931967
LOC101928436	180.06830072419	194.669399711831	214.56830072419	229.019581569868	137.234967390856	185.301168296003	0.918272714752161	0.574447937850887	0.999652712931967
VAV3	319.53415281146	428.437180853287	344.542734491049	388.183520137329	327.724690843415	397.160608126894	1.02318688196076	0.880005973345428	0.999652712931967
HENMT1	564.235062736111	672.678043105757	320.259845837375	659.281317798207	476.090813735945	559.635860392086	1.13057340332188	0.41895122003228	0.999652712931967
CLCC1	863.999029316993	981.149628468918	1102.18065357872	1090.17091365685	1005.30902862094	960.497085505801	1.04055006578578	0.793488232696137	0.999652712931967
TAF13	213.117723727087	215.520656892127	237.06192431208	247.138821332082	318.819328458352	302.428630365564	1.29831302283717	0.0855616727014816	0.999652712931967
PSRC1	180.356438871365	160.163722999828	201.908122735442	147.035211931647	197.733163616173	161.931055449793	0.931094594050638	0.63821834612828	0.999652712931967
GSTM3	485.547742021568	320.747080905351	335.046449872609	347.076881292116	423.920844824634	353.625665088579	0.999044549050313	0.994976984798448	0.999652712931967
KCNA3	558.1055561112	664.828013795759	611.282609436157	723.709233519802	466.889151089243	476.900812980716	0.892303823170358	0.452987647806855	0.999652712931967
DRAM2	1097.14472345161	1374.87123711427	1090.47484795745	1443.00504059097	1186.1233676613	1188.9983554877	1.0735257234286	0.640318616369338	0.999652712931967
DENND2D	315.466236810697	315.403521074388	431.277917560437	244.474655808844	368.121708584644	375.686207143965	0.923615670956247	0.600762268647014	0.999652712931967
WDR77	897.890295990347	799.585168385243	1219.21125504174	551.680585851284	1279.03654757581	1228.45258183844	0.996752562033924	0.982909090139443	0.999652712931967
LINC01356	101.756525446926	106.155091405074	100.474011818231	131.212009432374	124.843341143965	100.779449445088	1.15005348022962	0.35718149725773	0.999652712931967
SLC16A1	750.834840444923	488.914442983571	666.512057559143	569.285652581042	755.905286411489	662.020710806949	1.05202962051842	0.738347905176365	0.999652712931967
PTPN22	931.056927263625	1270.49891690695	899.072824517459	1237.04652197497	1082.33303196561	1065.73378061635	1.10293543667716	0.518767317711065	0.999652712931967
BCAS2	2488.10342242832	2428.23496739086	2000.83268284569	2183.34500993799	2539.57587339887	2114.90163405752	0.989922679723823	0.94681710298513	0.999652712931967
NRAS	3493.00343931283	3462.53357329461	5501.03408911202	3805.43018733206	4704.99154970191	3458.97680461877	0.976392207361662	0.874975469833641	0.999652712931967
TSPAN2	590.70610680619	623.824452086757	666.953661756576	826.874812348577	618.579780798862	533.390126136374	1.03542102600263	0.818681788920808	0.999652712931967
ATP1A1-AS1	249.270877683972	302.489380607405	236.291415277763	348.522702056683	191.473491647543	231.921287973315	0.954150557108274	0.757246706657521	0.999652712931967
LOC100506459	125.42895211903	146.389785746791	160.309899527502	133.925151207564	113.158281752007	144.825677383421	0.906793466502274	0.51934200706022	0.999652712931967
CD58	213.05478739547	233.043045235456	217.513508981819	189.968430596576	243.00689702877	297.63608329316	1.08357084779663	0.597089193849794	0.999652712931967
LOC101929099	139.528672907555	217.180617309792	225.241091425637	128.300638443613	186.180795687978	156.849579401408	0.818788314729538	0.18794464905074	0.999652712931967
TRIM45	184.459474109751	189.916423512051	171.02394534052	230.719800861775	180.669060213768	146.922470176523	1.00734636042606	0.961552767918052	0.999652712931967
WARS2	425.330210135438	452.592670004263	465.282461648779	358.650966129443	528.715326270659	463.653699462201	0.993830684986512	0.967490429114749	0.999652712931967
RNVU1-4	581.95942606808	565.617717988471	448.343786096196	618.246873675415	553.461712617579	409.570181874621	0.982917328936207	0.909653358085057	0.999652712931967
POLR3GL	145.211626766816	204.961148660369	132.66120860927	180.628358954202	145.95477527424	181.9742783812	1.06708526113229	0.66892504458005	0.999652712931967
GNRHR2	146.224626532393	147.310677284363	176.218152781601	164.090640621676	181.3844343671	142.284745308314	1.03715960019193	0.810105635984275	0.999652712931967
POLR3C	1117.22034064522	1754.94426659784	1303.80070951779	1485.69356723501	1510.31340546638	1469.78479323018	1.08862649008979	0.575993148691015	0.999652712931967
LOC728989	113.131138593526	140.898233749191	120.104168410516	105.337677392148	106.056184338748	130.284739758803	0.912688334306781	0.547383229367028	0.999652712931967
HIST2H2BC	959.013968171042	1587.48244198617	988.942215625301	944.583874580431	1360.99466655141	1151.37884773643	0.994344339698763	0.970203534378501	0.999652712931967
HIST2H2BE	590.900946297408	754.552220099559	447.213058722086	513.287285031626	470.310926411764	351.432548537607	0.752124434211693	0.0606638774524455	0.999652712931967
HIST2H2AB	10687.6891405287	11995.7901049888	8465.90058104795	5080.03892248283	9912.25983325209	8405.29335291975	0.730581917859025	0.0387055703136422	0.999652712931967
SF3B4	2005.48925499263	2150.80765892115	2683.52992776373	2118.8563765366	2628.27563759601	2794.64243842923	1.10371456589826	0.515758530795174	0.999652712931967
APH1A	405.997120593904	461.482099648286	462.983415720208	364.382070834676	502.886529013324	442.156531603149	0.977507127819296	0.880901990336583	0.999652712931967
LOC100289061	200.568601708216	178.932509800835	184.43458072209	193.581158085464	135.018261815014	180.565585723241	0.893371323945137	0.457742420241198	0.999652712931967
MCL1	875.234967390857	568.437406129263	672.901634057524	813.68823479614	706.408652228886	748.995327813143	1.08745531673869	0.580840078476946	0.999652712931967
ENSA	972.332272463784	1165.39402480801	1173.88127286672	734.989007460455	1199.48315056801	1263.20708718811	0.942495522599168	0.696506892828785	0.999652712931967
GOLPH3L	422.168699552211	736.128906297052	608.439482443903	457.263073073797	665.93367625743	592.353746590299	0.984404640758536	0.917551955765405	0.999652712931967
FAM63A	168.477410630772	220.102980639603	246.50097585589	239.80580928804	213.743927831862	235.389895952852	1.09694541916055	0.54227121587581	0.999652712931967
S100A10	135.085451080026	160.095508427205	163.609691820446	114.659735445003	194.24438374939	185.691474151029	1.05337952573049	0.731984361109759	0.999652712931967
SPRR2A	170.407939584065	187.693059018172	182.298953057442	146.901634057523	196.901634057523	201.329826159011	0.99958704230047	0.997829568273951	0.999652712931967
GATAD2B	2322.73626194781	2902.29350604613	3218.26494378511	2642.90948187045	2495.01579406268	2736.5185382755	0.940438325119708	0.68589598798359	0.999652712931967
DENND4B	447.287706123843	556.189156975119	710.369290994759	518.874669285569	577.665398429398	609.781813088878	1.01128417441195	0.941090254745361	0.999652712931967
CRTC2	573.877611141372	646.726410202255	730.946418520322	510.189910718682	773.295717160807	722.681706081582	1.01671610687576	0.913060017836139	0.999652712931967
SLC39A1	285.321685203199	253.119499741775	268.711786012075	198.354406525348	344.523471313305	275.007673560068	0.989356458873337	0.943817675454084	0.999652712931967
JTB	1262.97733108495	1599.76898574215	1572.01651870994	1258.47272173279	1664.6754052178	1698.81372911378	1.03865121284542	0.802777207042646	0.999652712931967
UBE2Q1	1281.8740409236	1579.8260130673	1591.30223165564	1328.14677345998	1589.1384732382	1581.39246811889	1.01176596228425	0.938594547517305	0.999652712931967
PBXIP1	172.179792264205	183.520354564865	163.56830072419	188.176231315879	154.245730555067	139.632331856369	0.922145495919345	0.593482682381052	0.999652712931967
SHC1	733.266676064041	633.900759712142	746.038707205276	712.378667533047	585.876362325452	633.160831576553	0.913402327237745	0.550817280347129	0.999652712931967
MUC1	172.717238632885	147.705666948681	149.852632733041	163.676957399318	138.154168852167	130.431894064987	0.917161971362317	0.569027800012282	0.999652712931967
THBS3	170.406074873559	193.070344836942	172.970036468018	223.248395183473	171.56830072419	135.234660334662	0.969126857248391	0.83637665227881	0.999652712931967
GBAP1	506.99436029292	852.466040424631	614.609374851662	732.771106582531	784.22146163282	684.795230610339	1.13997710814443	0.388251209446073	0.999652712931967
FAM189B	452.931799549386	426.188427195048	551.312426994305	332.892040771821	501.833023405438	487.81906621043	0.914877732370876	0.557938300199952	0.999652712931967
RUSC1-AS1	161.813865484924	185.985713753847	170.678456002295	152.005470801149	176.478022953731	136.856508090227	0.894088330363447	0.460948502182462	0.999652712931967
SNORA80E	412.013629942582	541.50769231112	327.221694204695	754.668733737515	644.126830602192	341.701232383938	1.31524097346978	0.0711379368020644	0.999652712931967
UBQLN4	287.836219788249	338.432815428588	516.386385436316	283.989782520961	455.596890893499	447.524869000713	1.04801938566826	0.757405615530025	0.999652712931967
MEX3A	619.288637484994	555.348576247291	721.329715182404	519.716588689217	657.679218142699	737.873500238085	1.00551835922601	0.971088491615693	0.999652712931967
GLMP	344.46757397908	336.54334269694	379.292809802337	225.192040638176	374.484359406903	354.621738575644	0.87941939239939	0.397423701780669	0.999652712931967
CCT3	2588.9017125111	2401.15907588781	3212.46671700275	2110.92770066784	3425.07427879502	2840.95911544424	1.00943354962298	0.950692910792589	0.999652712931967
C1orf61	115.924790198927	135.25361239788	130.626980420734	101.377143387053	121.407713650934	133.184248566717	0.928453957500318	0.624915655719402	0.999652712931967
IQGAP3	437.164332528649	420.753773908371	414.24205710442	326.439115684248	388.092872151689	332.443856372861	0.820684843953576	0.193105288722933	0.999652712931967
GPATCH4	394.402225873333	453.964022865493	531.824772915709	336.849686314061	560.032876945263	547.96072588903	1.0277557504587	0.85691381630531	0.999652712931967
NES	121.609124117628	129.823698808805	130.14021306632	143.677164467595	104.433787369421	127.921606243908	0.977568073439665	0.881225956036608	0.999652712931967
ISG20L2	1560.1589503	1410.00960133637	2201.89595373667	1091.44637977715	2025.88982310118	2058.64288416141	0.979498655571057	0.89148780361033	0.999652712931967
MRPL24	712.774324052842	626.400256663087	738.823690624818	384.573710777166	708.047359914743	626.382625632471	0.802624241061955	0.147619516090963	0.999652712931967
HDGF	258.420725529105	259.694196219619	323.265034739599	243.399727638718	296.390806441705	305.507413464218	1.00527778137011	0.97234508851488	0.999652712931967
INSRR	131.30228100863	126.260282838434	100.297999775228	131.901634057523	103.791913948308	113.885017095238	0.978775287649259	0.887642949756984	0.999652712931967
CD1B	1766.23496739085	1731.27770256756	1127.3003047473	1207.29389197567	1654.64456787406	1108.95852309724	0.862964098992524	0.331733963208363	0.999652712931967
TAGLN2	510.046276342197	386.018834079457	559.419605481996	394.039968079018	628.726989417851	547.559181544384	1.07191223651393	0.647421224247719	0.999652712931967
IGSF8	382.205051838792	321.493089512243	389.481791094459	377.460495057245	442.684988783437	426.796284940145	1.1422045936214	0.381220946876942	0.999652712931967
SLAMF6	1404.26356618726	1952.51876868627	1440.73496739086	1493.25444803372	1180.23496739086	1437.29427245625	0.862329709831776	0.329327040445313	0.999652712931967
CD84	232.666909717585	198.863672062305	197.795601673367	240.083004558452	157.942772732951	188.791809766541	0.921395046185009	0.589778009986594	0.999652712931967
CD48	430.117820677624	443.41180916408	317.908965828711	604.694009658118	508.062940264718	501.568300724189	1.36467299904846	0.0406036824499259	0.999652712931967
F11R	801.816393543151	1091.27663731577	1087.94505240036	983.962812918345	953.563703195372	987.049194293725	0.990870308427801	0.951834780184714	0.999652712931967
USF1	499.737634615021	468.470956267557	728.085387644695	447.761917701919	610.385826139321	528.463595403545	0.946280466775328	0.716122929430081	0.999652712931967
B4GALT3	844.138965566766	929.792978527413	1012.57514088658	700.039802571698	1157.43040668103	855.515251604444	0.955445608785777	0.764050845548664	0.999652712931967
ALDH9A1	832.934613853182	567.623054078137	644.025368413609	718.116629586793	702.493588742468	756.833812969485	1.07833736715846	0.619396683682262	0.999652712931967
ILDR2	199.587870323735	305.757522712227	330.682513458007	264.785665209142	305.539233185075	325.868042693798	1.09318475611756	0.557361384229798	0.999652712931967
GPA33	139.236954706562	149.839159658366	111.096325943609	180.295518913589	116.777307857649	118.944285431569	1.02613021841239	0.865104898833401	0.999652712931967
CD247	767.868145651144	762.874044470049	742.935117486117	622.878042941442	933.273286873607	869.597080235245	1.05118668368051	0.742334865852407	0.999652712931967
CREG1	570.807494444486	535.115179324514	510.342270109001	406.633050897129	521.868599800537	435.07593337977	0.839801813195803	0.250224811223605	0.999652712931967
MPC2	1292.34605941482	1139.89724204883	1106.99116322033	911.806997036986	1401.45695039786	1217.96910289653	0.984562804371965	0.918391698161175	0.999652712931967
NME7	335.702001553028	341.607692167442	350.062276338208	316.69732332283	407.362501746447	403.593701547276	1.0905551821817	0.568064340430159	0.999652712931967
SLC19A2	586.522624029446	503.191991358454	597.072071118716	477.48762359766	596.990646495858	570.969578673735	0.973865819015053	0.861547521958463	0.999652712931967
SELL	1128.79160621181	522.387998835057	546.489790250101	514.25388334559	449.853565387582	597.573874344502	0.754195224124131	0.0631929305297361	0.999652712931967
METTL18	359.391416752281	531.242268713649	364.06830072419	455.869909280052	548.137934575191	406.213312455692	1.1345245964104	0.405850417062828	0.999652712931967
SCYL3	510.202360093454	729.451461380914	559.721587429205	596.526050904513	653.030569582511	572.958427096254	1.02327345055972	0.879566460844479	0.999652712931967
VAMP4	870.610234917083	1100.75261566495	718.9259212088	1211.28265769302	877.747764957927	685.72248904312	1.01903397183788	0.90117540927534	0.999652712931967
SNORD75	1943.21806300509	975.865013636371	1916.50911241529	1973.80556290487	2412.45502986841	1967.57443414209	1.37116861345153	0.0376335558748794	0.999652712931967
LOC105371622	397.082637912713	352.06830072419	307.415277059811	443.06830072419	317.463090167251	287.197408602514	0.979573563058067	0.891885937867084	0.999652712931967
MRPS14	730.017721358322	830.161626802188	769.616034326199	664.645762550637	940.624982813112	840.242384018139	1.04043205278304	0.794064207175932	0.999652712931967
SCARNA3	266.734221978385	230.027322806621	264.401881846284	355.317116816489	252.408479292058	212.889326679149	1.0558050883733	0.720616871791573	0.999652712931967
LINC00083	253.475523470089	166.282765983792	177.568038695741	178.449341034471	139.40351750808	193.883494263933	0.863761450215636	0.334772733698171	0.999652712931967
TOR1AIP2	665.959777624998	814.56830072419	812.862190111692	740.486894618908	843.423929291593	885.18981612922	1.07829044954886	0.619598797555703	0.999652712931967
LHX4-AS1	270.072835710155	339.774291097968	344.723227386693	313.04280293465	301.647374172081	339.356500388708	1.00432088239432	0.977346833870686	0.999652712931967
KIAA1614-AS1	298.868670387637	429.044910701951	406.343437795887	287.075952673456	424.050953024329	453.075235260755	1.01914566624285	0.900603927618068	0.999652712931967
RNASEL	111.296696238587	157.544716985015	148.183067028125	190.156166193507	189.257586270535	153.973364356352	1.28718668161592	0.0963902789211135	0.999652712931967
LOC647070	248.028552071331	309.48363460872	286.567204214508	218.562458304275	289.834912731044	322.956704613556	0.976116316183004	0.873508955405598	0.999652712931967
FAM129A	288.92626102091	388.415444142741	270.107296572891	513.54877002065	221.901634057523	209.996557526229	0.924226000150136	0.603792705497517	0.999652712931967
TRMT1L	881.551523678602	1119.15631679537	938.934771893229	938.072801325211	1100.50635825342	1223.46997105146	1.10887565059585	0.49611116503864	0.999652712931967
IVNS1ABP	1580.8184048631	965.257920798839	1296.42830744391	1148.91172084694	1284.27281462106	1297.68571148281	0.989190347293447	0.94293756033631	0.999652712931967
UCHL5	752.419042456963	841.166855462071	855.682740165791	677.350532241435	940.357101475051	957.054179344877	1.04022998669689	0.795050823721987	0.999652712931967
GLRX2	222.067912474057	339.353424664828	320.754785187425	255.653060652086	434.821180210723	325.082176752988	1.14344308346162	0.377351980538281	0.999652712931967
ASPM	2226.79528481314	1896.70712458429	1858.89779516044	1447.56664637686	1806.38529440146	2041.76122339348	0.879371951474353	0.397225574041948	0.999652712931967
MIR181A1HG	1866.94637389589	1647.6672837012	1963.7938736149	2240.19097008357	1868.0028295639	2105.77072850053	1.13411944826633	0.407180297020766	0.999652712931967
MIR181B1	2183.70644639288	1058.11830772081	1542.95832019086	2121.78087148323	1179.00304960468	894.858243721857	0.856306039993857	0.306953797258861	0.999652712931967
LINC01222	1437.25549515339	1738.59906068578	885.679774325255	2309.49297822565	767.034016000888	965.726350836854	0.917751427857486	0.571901968556531	0.999652712931967
ZNF281	572.076284188615	637.055670445678	543.631230424887	499.665552005524	861.001477962534	690.348218448718	1.14447223797551	0.374158609866501	0.999652712931967
KIF14	1486.88475114214	1498.34858441537	1247.69018212951	1086.06148758733	1194.50760762757	1384.87862425508	0.864608245255768	0.338016418110165	0.999652712931967
DDX59	130.95103189363	170.941783168739	158.092913410829	190.760942989166	188.61677680415	183.544724789851	1.23115871299271	0.1708307009835	0.999652712931967
KIF21B	1110.82964723154	1421.48898386327	1166.42332607407	1436.68790049154	782.318664324255	932.79980605895	0.828760681326109	0.21610183197799	0.999652712931967
LAD1	214.827852233546	160.046246389025	184.015019058093	216.994555974572	173.296471386803	178.113889276093	1.01917555417874	0.900451026081235	0.999652712931967
TNNI1	149.547156916741	135.708786749467	131.612095367483	147.669664462954	111.46326736501	142.159754533598	0.956839870041291	0.771386289914982	0.999652712931967
CSRP1	234.102697605557	214.331240586336	284.584573815451	178.118059667462	269.15004358004	281.279480806337	0.981098029823471	0.899987664070373	0.999652712931967
UBE2T	3318.49458903662	3310.14026675057	2971.35423138498	2038.4404842969	3734.56639740428	3089.68224494557	0.896540746837603	0.471989089686573	0.999652712931967
KDM5B	1409.8434864762	1303.02589310812	1170.15045114522	1662.23543826734	1049.82449308661	1319.98995802771	1.02330415514897	0.87941059016368	0.999652712931967
ADIPOR1	3167.67113296382	2724.13147582401	3426.24222946331	2788.90777593327	3385.46756666362	2888.46234806451	0.973444290570645	0.859307463910538	0.999652712931967
PLEKHA6	228.515595726245	182.671987939533	216.523206383148	261.606242421974	220.092423337955	215.802707550572	1.11191761783802	0.484762560352691	0.999652712931967
PPP1R15B	1625.14425961794	1411.66009390408	1678.6590936864	1729.65386912679	1279.48807711827	1304.04969622645	0.908311908873842	0.526510820481801	0.999652712931967
PIK3C2B	454.205074999766	676.652947964279	643.559051788178	481.827089937484	484.57357537801	631.983838220634	0.906950358091526	0.520080931130653	0.999652712931967
TMEM81	139.187288452188	183.756997751787	163.592688954352	172.656180373543	166.531573424065	148.54092502268	1.00686790041705	0.964046494380767	0.999652712931967
DSTYK	172.140044371412	219.783987602356	230.016201230642	234.677034162717	207.56830072419	206.734967390856	1.04987209274039	0.748572871504253	0.999652712931967
SLC45A3	183.004604544119	166.658869889671	204.189661565131	137.632138178997	219.709034126661	175.759389362745	0.94853647513626	0.727868104991282	0.999652712931967
RAB29	346.697348056854	384.784474468105	553.298501766991	370.052294055049	538.287749849359	443.015696862499	1.06134452943316	0.694986078223023	0.999652712931967
CD34	384.313664044012	293.040220291242	335.734967390856	164.901634057523	310.515362003314	403.068300724189	0.817257698129077	0.183845980761184	0.999652712931967
C1orf74	668.825018306092	955.006223899546	681.242979122998	503.693077540557	717.867208325366	544.498384882507	0.76770667027399	0.0817009097476135	0.999652712931967
SLC30A1	235.555521346744	243.754033518652	220.493594156142	193.77345667879	251.531078811707	257.323050187703	0.996876102174177	0.983560192575603	0.999652712931967
NEK2	700.474332536209	742.366470363254	678.397475312107	428.254828497959	740.201339600308	691.583865700906	0.853363500316232	0.296344719216335	0.999652712931967
RPL21P28	2162.79240524503	2414.05179240913	1652.38274539114	1619.01181125599	2271.68506702311	2172.18398124482	0.974707315148332	0.866019756988259	0.999652712931967
TMEM206	614.466251517597	793.32181698787	666.698970638955	692.792115651022	820.087707331165	714.854106617173	1.07712923257341	0.624613087838987	0.999652712931967
BATF3	474.225062685677	612.709037747656	670.072640489274	362.473653504009	626.88181483089	614.115639308514	0.894919283992547	0.464676514053193	0.999652712931967
ANGEL2	358.52788406289	530.397287385442	420.376705744415	566.108740068975	418.670642765765	413.886892286148	1.07060776501049	0.653195009624457	0.999652712931967
PTPN14	217.498174919584	186.394004165746	248.95303248901	183.911149840972	218.038601962741	250.812274962861	0.998838069606188	0.993890865181166	0.999652712931967
GPATCH2	214.719610532714	279.318406422725	232.149230687548	245.573045137213	289.843957408245	284.907114594098	1.13353928275964	0.409090012895402	0.999652712931967
DUSP10	304.464420390553	350.679395131575	251.945554710877	520.255037210981	303.382592569011	246.833551752465	1.13140792313876	0.416159871739907	0.999652712931967
TAF1A	283.572058036508	440.974307076726	348.882738882645	233.286331166937	560.675801601044	473.255144454366	1.12369060091226	0.442471487108254	0.999652712931967
TLR5	140.684778312387	172.175231972826	136.090097756494	127.323848224998	120.44481711045	110.639587408591	0.801409898580345	0.144850940849729	0.999652712931967
SUSD4	229.524432350583	298.372796433244	281.651727742367	320.878896591047	248.922740643886	266.220642348724	1.0330364130744	0.830503499429313	0.999652712931967
PARP1	1017.36320966083	925.391276700649	1241.5903802418	870.937824703813	1126.33536137277	1301.59292611455	1.02987241887568	0.846290404517029	0.999652712931967
NVL	510.980009137155	709.96726213456	664.867366265743	588.490157757187	741.460229828919	698.427728972333	1.08107816625152	0.607655184180434	0.999652712931967
MIR4742	161.941909054729	102.638540321493	157.927271324376	189.881281400063	104.435470327482	162.548694660128	1.0708507320015	0.652117479449156	0.999652712931967
LBR	2042.68883333743	1944.40163405753	1872.55419334764	1563.83609342123	2039.53112714129	1938.42231709863	0.940262526568665	0.684990986722713	0.999652712931967
ENAH	590.125462832707	575.632005535741	775.12833352178	543.189810635362	812.72076769173	784.221108981826	1.09552644894202	0.547934945971782	0.999652712931967
SDE2	1150.54529012834	1406.51322562483	963.299739605452	1285.50192269958	995.121062135165	972.162156241946	0.927454884168432	0.61990423675319	0.999652712931967
LIN9	462.217038162914	444.309154268393	474.939597268435	335.351435090346	489.198415213125	479.643075337355	0.930917653392649	0.637324446051889	0.999652712931967
CDC42BPA	1687.64460427827	1485.77755821045	1305.44462584919	1725.12593672622	1121.96886379426	1335.73560719747	0.924363857284407	0.604477872921874	0.999652712931967
JMJD4	326.107744089016	450.751902036163	398.722326123927	326.863956553272	519.30698850441	479.514202859305	1.11568385140019	0.470951110047776	0.999652712931967
WNT9A	213.514512324838	151.1731508529	166.64332230083	139.349950638579	189.722826500946	187.545211096516	0.973226968883615	0.858152649948952	0.999652712931967
IBA57-AS1	187.659273594716	226.704740789	200.96357980143	162.824986310311	255.548921466713	178.06830072419	0.953406061195917	0.75333945349076	0.999652712931967
CCSAP	1134.90234450877	1038.24506056463	1202.53104082995	849.588012637744	1121.79134787121	992.023841917244	0.873834733505772	0.374440445840323	0.999652712931967
NUP133	1267.01445667483	1175.0068173695	1250.17950803011	1031.12137435636	1531.93847653576	1439.96733771446	1.06914466728967	0.659704108885362	0.999652712931967
TAF5L	486.363903033976	500.397443416217	530.891876607951	422.506726100769	547.337931826912	510.964253655691	0.970656867914436	0.844499680545767	0.999652712931967
PGBD5	155.192185255669	163.641694561284	155.185184808878	114.771012964828	126.751796557524	144.672589632273	0.811308774776816	0.168475758902402	0.999652712931967
TTC13	794.705654910775	1048.85136085248	837.942873679448	1122.56636234731	982.802623814186	957.155426082873	1.14773610946278	0.364160758242711	0.999652712931967
C1orf131	145.970626197015	183.889665622197	158.20071689221	183.821284301719	198.858411886957	196.181300554046	1.19084538217103	0.250023808621915	0.999652712931967
EGLN1	597.697193192896	673.600591633082	666.760527642587	771.547079442458	573.639851720563	781.284278261046	1.08805894728066	0.578338902404019	0.999652712931967
LINC00582	132.144603624546	114.119827198199	105.664514046288	131.851771229957	108.78836804669	116.870095044752	1.01705407242249	0.911324172062782	0.999652712931967
SIPA1L2	495.749833888311	823.495848367962	509.467960885756	709.256008484338	430.447793015382	430.504872123894	0.858130958842449	0.313639480522993	0.999652712931967
PCNXL2	667.411407521371	854.687478871346	753.160414043961	866.5879819915	635.403317711018	702.941433507301	0.965823148160806	0.818853745111469	0.999652712931967
IRF2BP2	1254.20820197732	1636.86267878613	1105.21229142182	1629.14729953249	1061.27434097088	1000.54328102734	0.91354953837405	0.551526294677657	0.999652712931967
TOMM20	1189.50362667668	1218.82718289635	1137.89855587356	927.375087218964	1261.39023268687	1231.81574230583	0.955901324750467	0.766447327652316	0.999652712931967
SNORA14B	261.506813850975	218.753647811954	191.92800512424	342.205832862138	238.958567920509	271.678315387832	1.26482209199002	0.121818300864966	0.999652712931967
ARID4B	566.445814743637	507.874198177368	569.242180644035	642.820360031137	455.848192628443	491.279073167816	0.957948533200926	0.777226162651516	0.999652712931967
GNG4	267.769112514153	214.345466692005	250.552722184252	238.17009923586	270.519096495186	220.280975353815	0.995625664541798	0.976966774071755	0.999652712931967
FH	975.7771462776	1057.80659225234	824.36609165694	658.766354304225	1102.35003777101	903.785263945356	0.91709231038386	0.56868847014045	0.999652712931967
OPN3	479.8604433092	413.490701051718	409.498652623781	376.537033303211	493.675703651904	413.467806022157	0.981640930071096	0.902872409001432	0.999652712931967
CHML	1107.5694321362	794.201499873718	1236.77451118774	943.344075158126	1278.14691264962	1213.72259974642	1.10389063749679	0.515080139927612	0.999652712931967
ADSS	755.311330930222	761.12391320205	901.04891654973	696.232052306277	1051.76683577992	878.887961376799	1.07504280078632	0.633679980365408	0.999652712931967
HNRNPU	3955.00716892566	3206.40163405752	3753.73496739086	4025.21641705112	3681.90163405753	4101.86923559963	1.08493772030771	0.591341224756875	0.999652712931967
LOC255654	171.455178324352	149.348941232945	125.904380427203	150.988455020117	116.040358893785	143.414778104155	0.920275171303318	0.584263960448084	0.999652712931967
ZNF124	373.944445972656	340.677794043082	422.85278220273	329.562345529846	432.124360368474	421.091364417597	1.03640027917549	0.813846756286849	0.999652712931967
ZNF496	368.999387518977	437.967697321346	338.06830072419	447.260663510034	289.561028103383	334.617944858851	0.925676606450361	0.61101466334667	0.999652712931967
ZNF692	476.850142237364	516.961772082464	637.825695758021	530.102871069908	594.707321976972	505.666531270812	1.00460445123578	0.975864010880406	0.999652712931967
GTPBP4	768.445332643323	502.558393534163	707.17763210697	603.7119486306	782.203434838711	762.30206990271	1.09643491101063	0.544304667002159	0.999652712931967
PFKP	1603.05744570618	1246.2333385372	1637.70404505658	1055.61238170812	1518.94016969583	1654.68758229693	0.932522013683073	0.64544255187558	0.999652712931967
AKR1E2	335.260172308265	371.721934854704	268.846460869319	403.650324767476	297.714653447746	265.58902914768	0.983944020146848	0.915106128953665	0.999652712931967
AKR1C1	117.793091649312	132.030799181461	116.550057418291	144.695897773983	116.260401904875	104.898041656022	0.991096520735097	0.953032150540925	0.999652712931967
NET1	1091.47826493712	1075.09049562129	953.121733208709	858.1381455367	1134.3413829722	1139.51594677893	0.997250588743106	0.985533448112506	0.999652712931967
CALML3	163.689075779315	122.852412925046	157.336878457107	145.938756713682	138.906921258193	135.042619923925	0.952892309544017	0.750645085254706	0.999652712931967
FAM208B	1148.02510071662	1018.19437730367	1213.23496739086	1168.5822186846	1288.44559584387	1428.2099806517	1.14885038800115	0.360792532818209	0.999652712931967
PFKFB3	407.083701788708	370.322230546677	607.973503210763	354.678395977944	470.785290053812	648.006220725418	1.05688941445862	0.715563268195484	0.999652712931967
PRKCQ-AS1	409.63998294016	747.917354766862	500.304401290631	493.495158710945	522.881980043229	561.330388926204	0.981307121935228	0.901098726776326	0.999652712931967
LOC101928150	118.041318469557	310.402348240869	164.745794509558	296.901634057523	162.359279697223	196.118105272569	1.16130064843574	0.324701725354049	0.999652712931967
ATP5C1	4192.87873158305	4188.01341919318	4336.7531406881	3204.39072146646	4728.23496739086	4435.56830072419	0.959186165806193	0.78375226239807	0.999652712931967
TAF3	774.62592948276	972.077348816992	1044.21766805742	865.603627367603	905.207870883734	890.148576870629	0.960834672964238	0.792455408930072	0.999652712931967
PROSER2	226.82774985374	222.65783121732	203.370685716597	200.102395631051	200.342724573121	175.462892980039	0.881447017119358	0.405937170584101	0.999652712931967
OPTN	187.50055939541	218.358255669042	184.684783260845	270.864151141927	170.966828748219	149.79744445427	0.971676047990478	0.849912770356514	0.999652712931967
MCM10	1601.45282258918	1543.537417631	1634.13150008216	1045.58034295476	1831.18691929103	1746.53917664571	0.938966364654101	0.678327234200011	0.999652712931967
SUV39H2	1161.11028315262	1297.69081569861	1324.73013138514	1066.02954523137	1659.94333967985	1487.00143607309	1.0964796913146	0.54412610906467	0.999652712931967
RPP38	358.586175477275	508.945100984246	413.233224745664	331.67953082636	492.449963760236	438.754731999926	0.983137571960043	0.910823201724598	0.999652712931967
VIM	1446.09516499469	1125.61046136476	1619.28773502597	1157.36405541586	1263.704137028	1516.34086304587	0.944063205824244	0.704617463924075	0.999652712931967
MIR4675	137.719360388105	118.655136567141	127.216735980659	137.56483926846	129.303144696036	107.362637494103	0.972108271179598	0.852208840296032	0.999652712931967
APBB1IP	739.779114344722	1037.76534935329	919.532001578248	762.383924536321	744.647310171052	878.339479722695	0.89057990836306	0.445356463556466	0.999652712931967
PDSS1	733.014396757488	766.07103323481	919.739463246923	485.154516342415	1189.48471870777	1062.08374347961	1.0587264914852	0.707041639274559	0.999652712931967
MASTL	1462.30566005141	1757.67445141535	1482.54826597818	1003.73647785762	1338.1502707193	1594.52430237518	0.825258674718376	0.205926147649917	0.999652712931967
RAB18	388.108326263527	425.141998422907	447.327853962384	543.036547743821	491.012153411152	449.554976723709	1.17543080093815	0.287107086442895	0.999652712931967
BAMBI	187.967080535001	141.671079838195	189.56830072419	229.351493915869	203.141105873566	186.243081157687	1.19788999804358	0.234386648542065	0.999652712931967
CCDC7	189.898158270813	253.592102795599	188.155019547282	373.037494283225	197.43123892979	222.472599950158	1.21830922675024	0.193448158097913	0.999652712931967
CREM	125.865457227926	171.439325114945	154.648694816909	177.549215360888	167.255200987054	164.841395879096	1.13623231249709	0.400278663404728	0.999652712931967
HSD17B7P2	416.461024463437	409.117211233604	399.072674126434	366.339499169822	453.43712407565	518.009883841225	1.0816537353194	0.605205892818122	0.999652712931967
CSGALNACT2	1157.06595636022	1221.05578246186	882.627652983016	1592.77213563359	905.91152829961	906.516602092632	1.01604906978355	0.916488932966502	0.999652712931967
ZNF485	225.916162834783	277.809409163605	239.902517326758	192.488752372807	237.156416545627	251.891470275141	0.914060369524317	0.553989200631303	0.999652712931967
FAM21C	237.223564779506	252.047172044102	278.211859647047	202.176217338145	286.602577778495	311.429117717986	1.02750677179935	0.858166607675686	0.999652712931967
BMS1P6	241.605218998989	266.68652104707	314.106138182126	327.269670899067	307.156858503521	280.438014388092	1.11679386586127	0.466931095499158	0.999652712931967
PARG	1960.9814340821	1968.30173929026	2167.4685504158	2504.10028489046	2137.67702153064	2467.81964564307	1.16447388590791	0.315951291712632	0.999652712931967
SGMS1-AS1	187.095174091931	269.135102988312	166.984106137846	213.940374944262	199.734967390857	211.16598311971	1.02381365013792	0.876825526993263	0.999652712931967
UBE2D1	977.417949041043	891.002397060277	889.901634057523	727.131875315008	1014.65740957706	929.734967390857	0.960130348961973	0.788735588100751	0.999652712931967
TFAM	255.539903724095	179.816149772647	226.507328850883	245.378041964038	268.419950231159	242.2772616199	1.15309340500622	0.348175614794321	0.999652712931967
CDK1	924.669983991619	946.595886367821	828.533867801397	660.235159813763	1010.46282040584	962.350203603982	0.960203969234193	0.789124310488984	0.999652712931967
JMJD1C-AS1	167.489159475686	127.546960669423	146.095616327714	172.963392636694	150.990850584345	148.202007885561	1.07437271601539	0.636607480267247	0.999652712931967
REEP3	880.793753487552	731.266727865987	901.278236218	914.557739147012	963.680911394564	990.49196571972	1.14567685541226	0.37044571337755	0.999652712931967
HNRNPH3	3982.17413728787	2985.63147301046	2532.9329207204	3885.48608702499	3131.99084986623	3199.19066867041	1.08936966349404	0.57293013422132	0.999652712931967
STOX1	137.675513287052	185.361274794181	159.813715362019	111.696341027668	171.561488307116	199.72181749134	0.979034885477912	0.889022794688905	0.999652712931967
DDX21	1974.30938648927	1593.67450220154	2106.22807803838	1145.97821264744	2200.04050779239	2267.06457066774	0.951882987900625	0.74535635669354	0.999652712931967
SRGN	736.783536157225	471.108853817843	484.66480079139	504.428866920197	623.696620913451	643.66039111102	1.06375712749909	0.683970385636204	0.999652712931967
SUPV3L1	2144.97549176226	2380.16386876972	2500.58747115617	1967.53231968316	2691.54613503486	2356.2780153925	0.99241426230064	0.960003713829131	0.999652712931967
C10orf35	144.090763300457	143.108217520417	121.671465458707	153.156985322542	152.186675954791	139.895510506757	1.09129606256643	0.565036247042637	0.999652712931967
PALD1	256.872725190661	236.857298950184	294.794600624014	240.240123558044	288.23081142196	295.145517518736	1.04447796621673	0.774420720438973	0.999652712931967
ADAMTS14	148.534033853117	115.692042821092	123.367337981917	149.025340204977	118.812033675396	131.176217250356	1.03089713306507	0.841165152035967	0.999652712931967
SLC29A3	311.037159287257	482.904844892455	481.019955491901	266.776425673084	454.455520249097	387.501489527604	0.866346765982404	0.344728831279648	0.999652712931967
ANAPC16	789.713681448006	876.002866696821	675.824876649805	1037.33980852588	808.413590303288	697.56571171385	1.07756498498452	0.622728762077058	0.999652712931967
DDIT4	486.901634057523	290.743560550467	497.06830072419	574.961817740241	372.485171255365	564.571873479465	1.19775118384658	0.234687060919251	0.999652712931967
MCU	1084.04844747176	1128.18932590011	1222.25830821922	1021.1098155987	1355.9807621426	1389.15349223044	1.08766255986965	0.579980627999689	0.999652712931967
LOC101929112	247.651745817851	338.466900681965	279.400035368051	256.463830002501	334.375752993747	262.528808570156	0.986926032061774	0.930933109498637	0.999652712931967
SEC24C	563.50612231721	468.328041977645	651.252032599706	595.641120211322	563.682327847239	536.924238016605	1.01604139570104	0.916528403979726	0.999652712931967
FUT11	191.065620807007	232.094514249622	283.024906557814	198.526642166296	271.204269095405	443.098935343539	1.23874328909032	0.158544113441375	0.999652712931967
CHCHD1	183.063630721404	224.397586131687	153.82703732527	217.467650741128	212.434649368133	177.028502692854	1.08977480170138	0.571264482822674	0.999652712931967
VCL	542.434951495332	392.105919914298	451.545585795231	427.994825207283	520.310878845251	542.120343463506	1.0792320179765	0.615549860556985	0.999652712931967
ADK	2975.68079284935	2742.59457477538	2947.62707915299	2435.56365367173	3412.64171367417	3196.44709402301	1.03366323412701	0.827389557218039	0.999652712931967
PPIF	1113.48318601683	938.541952373243	1213.47923935248	853.087269024	1274.19669231455	1239.98133485618	1.02052847254795	0.893538369510387	0.999652712931967
TMEM254	121.71675383991	154.764046755211	147.439100645024	165.495148564589	157.957735622606	127.389207015412	1.06236860922625	0.69029913694877	0.999652712931967
TSPAN14	167.640443392956	212.736676988904	217.333726559317	275.058381784941	152.983333980672	242.857470003758	1.09653893667909	0.543889928807228	0.999652712931967
CCSER2	857.060413710111	927.87957920561	983.657269849256	983.989449469441	763.777481582382	954.777751905186	0.971637440076414	0.849707688098652	0.999652712931967
FAM25A	137.078412852926	142.874164454959	151.750060299754	102.158720573665	110.568300725005	120.10465564511	0.769965784395649	0.0851508438617911	0.999652712931967
FAM35A	706.814924778558	696.246116904108	762.078664710791	549.179703078648	856.248655517145	869.636841437806	1.02926689220302	0.849324506993034	0.999652712931967
MINPP1	733.887566768992	1171.91525501986	828.987969516813	677.703568229723	1008.25217310116	872.797258119171	0.942213774119713	0.695051451213348	0.999652712931967
PAPSS2	141.803830283444	147.102338588415	187.837014950992	118.40576048296	170.603557171406	190.771555486084	0.994478211863879	0.970910469892952	0.999652712931967
CFL1P1	139.436849128346	328.559802883523	181.752567796168	288.636471137739	156.286419077019	161.10488493285	0.955658815377915	0.765171901522483	0.999652712931967
STAMBPL1	1150.09606959886	1260.24144526113	1361.72235343021	1004.12275598048	1389.85773432689	1501.93475571122	1.02025937378847	0.894911956506924	0.999652712931967
IFIT5	489.925954607149	540.89585202894	473.929552991284	620.581273457506	609.448112873829	539.67942109897	1.17572149205907	0.286370397628069	0.999652712931967
KIF20B	834.2734217054	716.808018547854	834.178742282047	468.079443682212	848.468562443713	853.726514369643	0.87922744797942	0.396622384874476	0.999652712931967
HECTD2	213.197371636835	274.438070370327	246.731801560037	191.239938066652	279.448703777274	264.860452950747	0.993456432337149	0.965512992536804	0.999652712931967
BTAF1	1816.75849611195	1450.74252523031	1436.54191567191	2475.16330936877	1519.50663276734	1521.57480491104	1.14761964634876	0.364514121938762	0.999652712931967
KIF11	2080.22286031546	2115.7334959834	2135.62652922389	1174.44266262723	2007.77954586673	2348.30448383882	0.838304967087287	0.245417486932588	0.999652712931967
EXOC6	706.292798425214	839.66215984948	877.518156833485	669.78760615817	999.398370076641	987.658264907975	1.08304289682573	0.599318065176799	0.999652712931967
CEP55	2049.26181500918	1894.22709173177	1575.17865086123	1211.91270394184	1785.56033452357	1698.4433242393	0.843941881169781	0.263815867892723	0.999652712931967
SLC35G1	351.105782264959	373.930096295223	436.92871747032	327.613543266023	447.878702504338	428.308912287997	1.03089268696222	0.841187364477526	0.999652712931967
CCNJ	599.698072023989	618.317334552662	718.92154991176	495.877201068621	730.870793948468	696.897481436525	0.982168547454695	0.905675647526543	0.999652712931967
ZNF518A	670.707040900285	742.83052393271	500.914525982903	814.794520661821	542.063324309891	552.447103702193	0.992508414636892	0.960501599411284	0.999652712931967
DNTT	4226.04541337619	2223.71187829666	1558.53496670539	3254.92601167052	1768.43037496474	1579.84882402742	0.853110192460251	0.295441363392804	0.999652712931967
LCOR	730.409469971734	845.32988188236	918.130015493326	679.479032108759	678.890295324368	806.503412325503	0.869017166762692	0.355176764362805	0.999652712931967
C10orf12	301.519611525822	454.417274924174	471.787908153684	333.910769986439	421.096940910597	422.248451378625	0.972048180692242	0.851889611354013	0.999652712931967
FRAT1	134.343807006949	153.762301567998	144.638390201482	131.702258731702	112.189110083688	114.830064157668	0.828100049744259	0.214158382712956	0.999652712931967
ZDHHC16	1671.03249980739	1948.10301531426	2045.0862005403	1569.213560443	2038.39296537492	1864.70243904606	0.964029572768661	0.809352785486273	0.999652712931967
UBTD1	198.455102568912	196.578360830779	184.514041409441	196.506373697611	175.425189245886	155.066225273716	0.905564668843747	0.513569049292209	0.999652712931967
PI4K2A	781.26002954603	873.77232118536	1019.45483567528	822.587999435799	906.249063328292	1020.04966796878	1.02998237519226	0.845739882560547	0.999652712931967
MARVELD1	394.410615485528	291.248331042641	426.828262601178	308.707619709744	410.346686938481	351.258946791265	0.968174162739077	0.831320948943972	0.999652712931967
R3HCC1L	416.918336745468	604.200220110067	493.099221849141	463.792191541688	516.252153130279	564.531170098198	1.02857432787607	0.852799655005995	0.999652712931967
ENTPD7	866.933225786715	867.745838822777	905.937638836788	764.216864143479	979.29448849396	984.343944646945	1.02628213753894	0.86433819756254	0.999652712931967
SCD	5800.6617749591	4032.9527669152	6674.80906294948	3542.60971582343	5638.98823989092	5842.63669853726	0.907537581036869	0.522850285398974	0.999652712931967
HIF1AN	962.683336878856	958.993853380468	943.44453517615	1090.36142958805	695.88916737051	720.462891992498	0.856187416525048	0.306522016836549	0.999652712931967
C10orf2	413.347091700897	479.717555676641	580.524863131722	338.884264624332	519.080792971919	538.415082802463	0.937045657703328	0.668482019796181	0.999652712931967
DPCD	224.078353338876	194.406981238334	212.5991173485	167.506559901125	251.419197694067	219.755286353033	0.999766981578516	0.998775406081354	0.999652712931967
PPRC1	1098.0978291471	942.875664166585	1410.70590613594	844.940726459141	1253.32790909933	1328.36727149237	0.987549921963887	0.934242007187383	0.999652712931967
NOLC1	3485.37416918673	2997.59328544733	3913.19941207519	1920.90761766037	3910.21666658126	3888.96537628684	0.89398265818073	0.460475365380225	0.999652712931967
NFKB2	266.78115136923	289.581848993063	306.863433547332	252.105718708232	353.405954363453	313.448341218335	1.05612900986965	0.719105370975928	0.999652712931967
RPARP-AS1	434.806918549743	428.449209061009	421.9263870421	258.549022293661	493.682767138776	429.522971663981	0.886846102411149	0.429032466491889	0.999652712931967
TMEM180	397.509008327532	455.772529919907	493.093252271722	317.882341304529	464.341366943184	461.114090151625	0.913333380130816	0.550485324784393	0.999652712931967
SUFU	288.246754171353	386.56830072419	427.597371364164	317.389244050169	384.438145102886	397.385898381052	1.005854461067	0.96933357374835	0.999652712931967
SFXN2	1048.82450289799	1045.5647926753	1336.79287070745	662.132352244455	1225.50726041274	1074.5536219715	0.840988965649311	0.254077797304784	0.999652712931967
INA	487.351009845663	741.322782615024	780.362409229367	537.453812265739	690.868059581796	871.382044261345	1.0469672662946	0.762442778864231	0.999652712931967
TAF5	614.871981570942	648.943624453818	643.732938169245	365.97267212863	710.547852893651	584.894030008411	0.839731782101561	0.249998632907285	0.999652712931967
PDCD11	843.955304125005	755.558902895149	1045.2223717197	656.842001441811	1018.12446974666	1008.42838538271	1.00393006563557	0.979391285516917	0.999652712931967
SFR1	552.059710777964	959.156678057358	639.115878489729	518.151961973566	667.707286719758	655.685270051515	0.87517417002048	0.379889728818475	0.999652712931967
GSTO2	174.896767588907	216.197485746894	150.851417618389	234.515534776526	154.523331102877	176.050821062361	1.03802378543081	0.805856459153518	0.999652712931967
ADD3	789.012948142537	599.633060843218	628.090305611834	913.031442516985	614.74964825363	658.973896166598	1.07568921558331	0.630863038065222	0.999652712931967
DUSP5	197.401634057523	108.87265275488	118.235288793537	162.770797211803	117.401634057573	127.548976387245	0.986212073608238	0.92714542090881	0.999652712931967
SHOC2	1989.74028374937	1861.73178897102	1639.12770912776	2175.05951496401	1824.46728079791	2035.17011116971	1.09974977130557	0.531185616072882	0.999652712931967
MIR4295	471.713402020154	720.330958516809	786.786569817241	491.324246189853	703.096092604238	649.120993453148	0.943076885849342	0.699512220515136	0.999652712931967
LOC103344931	309.34394804836	463.295350952585	438.89267896183	479.289871180221	379.667572886323	424.557796880875	1.0709278805012	0.651775537709678	0.999652712931967
LOC143188	190.315802768287	206.068379185473	234.72972308234	284.178426530347	149.080240706803	194.218339014116	0.963272239322686	0.805344066978234	0.999652712931967
CASP7	321.545326038621	233.203788627405	278.434315150211	241.157781814422	315.31455378769	268.019475421345	0.991981782221022	0.957716318812463	0.999652712931967
NHLRC2	986.949678018147	1550.23020339446	1273.9249809296	1653.62037598788	1261.90163405752	1304.23834088555	1.11770640857275	0.463643522658077	0.999652712931967
FAM160B1	1532.13788479746	1230.14701078457	1458.03138686041	1617.62332239622	1304.27871785617	1422.38472211502	1.02978773619995	0.84671447933452	0.999652712931967
ATRNL1	734.702454844178	713.472262884356	606.987920394786	1010.60080935777	550.066105606067	629.513404165641	1.03223114450712	0.834510620454744	0.999652712931967
SLC18A2	301.547381598425	271.801592558671	236.579164081033	313.083587451446	291.763244602093	229.312323224078	1.02607256271093	0.865395937045746	0.999652712931967
GRK5	257.850806503833	297.194302314341	331.786971095643	217.024736683187	299.258968157447	324.970595760524	0.93981865050308	0.682707198800754	0.999652712931967
MIR4681	123.536519291007	182.744651214714	135.375372185403	146.16033015627	157.16938972455	172.941950153625	1.0913717597139	0.564727414149477	0.999652712931967
LOC399815	520.087297920625	692.216025264196	554.888471948174	565.094918933562	641.090352054603	650.445560038992	1.05659690149962	0.716924825355973	0.999652712931967
PSTK	198.025471345052	183.121267050757	157.206372029953	256.587521163752	195.85141717286	178.847511072942	1.16387155692061	0.317598415404867	0.999652712931967
HMX3	155.912767392218	145.599095183865	142.434679482962	170.458590317957	143.923194025516	117.873227994115	0.963465688806613	0.806367851670985	0.999652712931967
HMX2	234.054359978416	238.285263917263	188.977232598993	182.444993358272	255.903972641114	191.92763503924	0.947343968955773	0.721655023991729	0.999652712931967
FAM175B	1337.7767907275	1609.95284480232	1483.16666497747	1292.20470079231	1638.15536516727	1450.15652343676	0.986820521494139	0.930373427392948	0.999652712931967
ZRANB1	1897.95600293823	1823.7996827189	1283.73496739086	2309.21137412467	1617.20893879396	1670.21335541483	1.11966398394153	0.456643706022505	0.999652712931967
BCCIP	399.12154542172	360.012997671267	424.504428586054	391.495607723917	518.792020856397	521.181619224205	1.20171430629409	0.226230572667126	0.999652712931967
GLRX3	570.512217522591	589.932986077631	681.64169226212	626.983122698475	724.448450494065	707.44192271687	1.11886267217961	0.459500318872114	0.999652712931967
PPP2R2D	519.575146408694	676.617390017131	727.095526533807	554.935768385201	747.625787238141	701.595869357656	1.0442640788203	0.775453787585007	0.999652712931967
LRRC27	124.873062719684	130.433699240908	143.587095559326	102.582305395319	127.252412481107	110.8461012935	0.852108646248745	0.291885083928866	0.999652712931967
LOC102723337	305.842618044609	221.804227869804	243.083891056653	315.957338276475	200.294932772121	230.817328663315	0.960389947680261	0.790106396111337	0.999652712931967
ZNF511	212.57844197393	188.67215427227	196.10169388162	172.18762355684	267.871093211152	218.231141742367	1.085705516981	0.5881268443175	0.999652712931967
SCART1	243.906190393236	189.979416564839	199.475624484596	247.963479472585	183.015068314535	179.202160443964	0.958222141445706	0.778668302954062	0.999652712931967
LARP4B	718.253031695514	765.360186167269	994.345668368143	762.4958479993	864.59308623521	947.92722580901	1.04563755434705	0.76883062432707	0.999652712931967
IDI1	959.630793465117	496.261302633193	687.003478383667	510.349387962509	806.063230208427	705.418525918873	0.960808159143972	0.792315341928589	0.999652712931967
LINC00701	164.0711749229	128.720273222338	144.006250396385	177.06830072419	145.748923879196	132.563984375113	1.04000887941786	0.796131006999856	0.999652712931967
PITRM1	970.996519021804	1014.48536383579	1186.83065370326	925.818745940032	1229.2871566724	1041.83985456621	1.00471454441932	0.975288452487974	0.999652712931967
TUBAL3	228.411720055993	280.388066861848	262.271755338772	178.642889176546	304.484491819193	317.590491822578	1.00939927854611	0.950870976966524	0.999652712931967
GDI2	5066.58330867417	4684.55921904358	5218.778181181	4208.24775573937	5526.66626713993	5430.3700723671	1.00649990007719	0.965965553776841	0.999652712931967
ANKRD16	511.068300724191	583.393510301023	708.151634057524	452.940165519825	695.503656684359	625.159895623559	0.977060645198678	0.878528639538407	0.999652712931967
PRKCQ	1079.77777215774	1341.36970850452	1212.87940490802	1590.43726043692	1083.90425982493	1247.32873995136	1.06970156587025	0.657222429883974	0.999652712931967
SFMBT2	1650.6238964602	2225.09477726535	2209.1264500716	2310.20855657778	2019.71037088206	2118.83873278186	1.06808788642882	0.664427248921432	0.999652712931967
KIN	414.094526614841	499.718541580553	467.695498529875	535.292096507408	552.799645523507	525.88791654634	1.17153305028768	0.297126660156518	0.999652712931967
USP6NL	226.328522675025	215.248829048288	278.347140739221	232.162352159194	258.927868016923	270.218755455284	1.06203723437429	0.69181396838433	0.999652712931967
UPF2	780.039119765378	959.930053977617	859.447996957658	730.805134524645	1007.14092479416	924.459287570367	1.01875092430436	0.902624124319588	0.999652712931967
BEND7	159.623814558446	220.8571928425	160.34295200739	239.412786845112	201.436061610758	166.83150721327	1.12486700071174	0.438388431134099	0.999652712931967
MIR4293	101.526238771035	100.463972335358	137.1348286489	106.128348274539	114.780097253279	128.911447942834	1.03932415965202	0.799480022339652	0.999652712931967
CDNF	238.042410378319	578.833788160086	321.134391305804	364.961566200956	275.511943755347	339.01010652704	0.916716522262894	0.566859171636086	0.999652712931967
DCLRE1C	286.748756147193	470.199555961281	369.317359168173	383.036654630202	353.186830534068	371.211144294918	1.00283031679078	0.985149280148628	0.999652712931967
NMT2	373.467110934695	283.968883346419	281.294673215139	370.63282895789	342.327211126959	295.564392960407	1.07923891953575	0.615520238429381	0.999652712931967
CUBN	157.400647786723	202.035733549174	159.555589752553	478.124314423432	150.761226073326	151.285279347651	1.29050634674273	0.0930404308344338	0.999652712931967
TRDMT1	376.062333265977	448.112560162917	375.285574951497	498.443074124736	397.133430338373	353.890799639531	1.0346754710764	0.822370655920758	0.999652712931967
DNAJC1	535.894502682815	786.294011526221	557.430164648669	714.025750722741	613.289753615443	665.575954553797	1.07458512262934	0.635678692677212	0.999652712931967
PRTFDC1	143.734967390856	180.887196931829	148.953854519533	128.795391375118	197.410619853061	176.399645736209	1.05014397426032	0.747280730640948	0.999652712931967
LINC00202-1	311.254882726294	195.011368511786	206.380026798227	436.477167029873	179.952651232827	180.329568604301	1.04179192092898	0.787438066697648	0.999652712931967
ANKRD26	324.744419489528	411.05870347362	331.466110815234	484.502513141172	374.441505905207	351.822523791982	1.12989909251274	0.421216230977514	0.999652712931967
MKX	202.34721398505	299.401634057524	142.491760753635	421.461219726514	153.00901774548	141.209873749361	1.01796501912737	0.906650401446278	0.999652712931967
ARHGAP12	536.120841664807	436.087105126319	500.815175922294	581.367482763592	511.765433573717	580.030461666766	1.13802819999998	0.394478020867535	0.999652712931967
KIF5B	4829.35168714124	4281.02881819743	4514.66929781366	5946.7507816042	4191.33061922167	5182.84106301686	1.11441138554827	0.475587819662819	0.999652712931967
NAMPT	1890.51868964489	1366.51403111639	1650.7053104859	1195.65608884976	2145.4181829201	2208.66823381948	1.09932988499705	0.532836286863364	0.999652712931967
ZNF248	367.133380234759	453.103693089136	360.740241800322	720.396605847975	357.974098746368	356.511846487969	1.15281703931555	0.348987366840142	0.999652712931967
ZNF32	511.68001881737	743.970459258784	498.060391428873	637.640251968884	669.64762103782	618.89499953804	1.1170371696461	0.466053031949675	0.999652712931967
C10orf25	549.162904936404	613.491417913666	332.775818598985	759.166811701045	483.008112981445	289.180139075806	0.981596237994412	0.902634945299076	0.999652712931967
MARCH8	433.557058758873	484.060849667545	547.943756300567	482.927072780227	504.738150252554	562.415044843417	1.06032940098875	0.699648068770296	0.999652712931967
SYT15	142.12682388479	126.479732303584	124.675536689913	142.756720071403	118.716246166174	109.166804072883	0.93807960220703	0.673777395625434	0.999652712931967
VSTM4	123.428386926599	164.190294053606	158.87849664897	121.255104966051	140.228754914811	147.641048853132	0.920390636977748	0.584831690219649	0.999652712931967
ASAH2	131.497821926268	124.241893985184	135.3039572127	105.75119226576	108.562904474001	139.097515331103	0.897283453457833	0.475355202825541	0.999652712931967
ZWINT	660.039262959832	658.661328920781	690.406987473861	526.61753236647	828.200317721216	652.359387155474	0.982336246910331	0.906566569492932	0.999652712931967
IPMK	889.434890627727	1086.88726552738	1246.36761456423	958.220174781214	1207.21609262333	1273.80353015626	1.06938967221815	0.658611683119593	0.999652712931967
SLC16A9	217.786615242458	188.250464093475	178.749743981259	246.140689555393	168.991197279996	166.146628642612	0.980638154248815	0.897543860889557	0.999652712931967
CCDC6	2584.7242837145	2502.21348075192	2675.41472994096	2211.45962402847	2807.47609956884	2903.79348561039	1.01377996504221	0.928181466091435	0.999652712931967
RTKN2	786.259038856243	929.794320697962	899.272849030445	605.441772566312	1013.44948130465	1002.76335663012	0.978159416536999	0.884369305154999	0.999652712931967
MIR1296	177.835106723342	196.708111817945	224.864392751551	158.750153471792	188.592528777396	210.863602175199	0.929308550341422	0.629211870890572	0.999652712931967
DNAJC12	176.420357834434	172.182403746645	121.220204790878	189.531925406445	174.070219937783	131.62419375676	1.05651751051987	0.717294586327344	0.999652712931967
PBLD	117.933633802771	170.839063805108	128.14909799381	150.694190524712	121.469354975912	128.729803887381	0.969990115498609	0.84095929280404	0.999652712931967
DNA2	1209.92225393444	1242.8032993506	1344.89285189987	932.181869167339	1338.65488266423	1431.24674090072	0.959427318773711	0.785024680987251	0.999652712931967
TYSND1	426.023415686297	373.078502511272	412.894896385595	312.886649720496	420.22545076404	345.727479691764	0.884796423387307	0.42019272501461	0.999652712931967
PPA1	1395.15190953854	1444.04149054234	1492.35297434329	969.552823131257	1853.10222947056	1823.66556387556	1.02907677168441	0.850277971983321	0.999652712931967
LRRC20	314.19949827546	290.392462502297	317.22487797432	244.011973648775	291.819747019926	303.235971907926	0.906948908584698	0.520074102384654	0.999652712931967
PCBD1	231.055833152095	230.654060274923	255.491833794243	189.190057884988	330.534333083608	226.153121822653	1.0127155298636	0.93368096072137	0.999652712931967
ASCC1	742.376258000432	828.172645331976	798.712807672662	610.519041593562	788.309303503586	619.152253744272	0.846614897966407	0.272819860749109	0.999652712931967
P4HA1	770.127684899976	566.17128591929	720.107549506832	607.260892932662	766.704369223927	1030.86171268989	1.15194543316708	0.351556630602684	0.999652712931967
CFAP70	140.401634057523	199.736116788743	124.884752231522	247.905515653844	132.513755236837	129.714195899091	1.06757605886532	0.666721291918977	0.999652712931967
ANXA7	767.779438513839	614.861241342043	678.959808821992	743.555880690172	768.544003131844	721.476735830243	1.08754943465382	0.580449671277741	0.999652712931967
USP54	303.112757500525	340.111562706306	356.109192774993	282.050573454243	395.813875801672	344.06398164616	1.01519500412814	0.920884822635932	0.999652712931967
ZCCHC24	139.61755709475	113.340623628475	123.59570952404	137.390977366303	121.522831946001	109.338989014809	0.977283816296136	0.879714942157743	0.999652712931967
ANXA11	476.002843757461	388.674080900166	526.194876477618	507.596408145331	441.146773549477	453.18553839117	1.01393936068293	0.927358720692471	0.999652712931967
FLJ37201	158.859160182884	259.945542675947	170.86413790726	236.352500028592	201.444678047925	183.29907230585	1.07343784565047	0.640704342398452	0.999652712931967
NUDT9P1	256.218511780079	285.911985986821	191.517855291643	202.992858831674	200.592249930377	193.76910426756	0.825421483800007	0.206392306085944	0.999652712931967
TNKS2-AS1	192.862610600378	339.851655603311	258.241328203422	243.490264498249	226.53211292114	183.810516935259	0.84295848262652	0.260548446342668	0.999652712931967
CPEB3	162.786176514336	167.755490229112	229.681459576752	162.433624872639	184.048521956359	203.403357623942	0.989726946153403	0.945780355094981	0.999652712931967
IDE	1523.32367782378	1907.58022147472	1945.34778575509	1629.67112711874	2092.07039812001	2060.07108616116	1.07505018426873	0.633647765002463	0.999652712931967
FRA10AC1	240.616334985349	279.607730478331	225.565357356331	303.644212681739	203.983345983652	237.483785255718	0.989651604409549	0.945381259946402	0.999652712931967
NOC3L	417.99402697404	461.318348565844	523.512213017429	422.556842883455	587.5092455247	586.441685858704	1.12981937628354	0.421484561555396	0.999652712931967
PDLIM1	829.579515797853	659.658304198965	820.629573860229	514.595013101495	811.495997140919	641.603987835344	0.841843954193588	0.256874764062633	0.999652712931967
ALDH18A1	1403.20977579469	1111.0473748686	1642.79529657128	937.293064623665	1564.09562273378	1338.20769305906	0.914972129520821	0.558395034126523	0.999652712931967
TCTN3	941.113993548146	1085.13228729999	1154.73496739085	899.845823539023	1347.50762082674	1371.80621088065	1.12148883770576	0.450183190105424	0.999652712931967
PIK3AP1	259.233673675141	252.857128651406	316.431004484463	224.711126857943	305.696494351249	291.481165569582	0.988310241328941	0.93827318419584	0.999652712931967
RRP12	679.746169527457	695.066613557204	1078.36723474955	488.89527957326	1049.0976471764	1015.17862830082	1.00726740572638	0.961964171772883	0.999652712931967
MMS19	785.237377749841	798.774693520991	836.496874031037	595.053818721973	906.041310007371	801.513962870603	0.937364679259225	0.670114776706219	0.999652712931967
MORN4	166.059998819216	231.224924802595	194.002377615292	191.745582580393	183.764101194361	152.213609386796	0.896281155884157	0.470815015182923	0.999652712931967
AVPI1	352.76407537181	441.68570325167	374.444193771974	313.780663669004	462.477392671094	335.349211368311	0.941332515208179	0.690503558384053	0.999652712931967
GOT1	1991.24731391686	1937.80738066827	1811.56409994963	1495.19040563138	2184.58990340867	1641.75185195627	0.915436324919263	0.560642964400393	0.999652712931967
SLC25A28	142.5369309229	154.612378455744	129.833931221475	109.2418930948	135.916941875997	154.281623222133	0.928550895630454	0.625402545568732	0.999652712931967
SNORA12	318.079310710216	284.276400300346	214.865823908885	385.021289057917	305.328671242216	155.733087686457	0.980384759229316	0.896197230436538	0.999652712931967
BLOC1S2	703.805857117796	879.141948098209	615.877899842509	830.642211293967	722.380790433862	727.064757575248	1.04612181837606	0.766501469520457	0.999652712931967
MRPL43	338.429689132879	402.018553721183	356.342906201983	313.259932348546	420.234776157814	369.4760562802	1.00107547753443	0.994351726841238	0.999652712931967
NPM3	658.967360009328	805.438355705949	942.890875436339	498.158265949417	1137.5716632599	779.522432918225	0.959265944769374	0.784173179394465	0.999652712931967
PSD	154.345259720462	135.474849973799	121.010790980404	152.471493964846	123.269265138057	142.408414132757	1.01890653137003	0.901827594351292	0.999652712931967
ARL3	552.680697871124	642.734967390856	679.483390802004	643.936439331549	730.644734615367	710.401634057523	1.11460943236935	0.474864171624825	0.999652712931967
MIR4482	464.679833166337	322.552814923708	294.414976137549	491.379091734029	355.170915214355	342.429515230137	1.10637808979743	0.505557356061206	0.999652712931967
SMNDC1	607.727431557288	773.574567181641	908.482524867907	769.904102841827	934.940040838345	877.679921166384	1.13940027168974	0.39008684093497	0.999652712931967
BBIP1	345.156016125174	497.327940052799	411.802266944234	450.545194492866	490.901634057524	437.282381673233	1.11015237742819	0.491327126265711	0.999652712931967
GPAM	436.349680066879	433.709170528299	475.825101464632	402.718339019654	603.443517919781	527.134292852228	1.12467289674988	0.439060338713544	0.999652712931967
DCLRE1A	301.858194273224	542.433502252516	331.06830072419	462.937249952973	414.594048697892	427.970264738522	1.14858701986806	0.361586574537828	0.999652712931967
CCDC186	782.706102535699	840.71714884047	670.484059332682	913.205155912861	688.648168305751	688.338635424245	0.993673264517085	0.966658733172204	0.999652712931967
ABLIM1	488.757924544809	541.503220596281	629.068300724191	549.132093592526	434.638641239275	635.550698468074	0.969439924483833	0.838038420459864	0.999652712931967
GFRA1	857.351526875704	1006.49715473083	519.393875852198	1790.74010989923	668.281185444301	428.870827852849	1.04620469986583	0.766103154853285	0.999652712931967
HSPA12A	145.410384629971	126.681351199485	147.207587882759	169.417985448547	103.126656783696	120.84996430888	0.919982481036097	0.582825671910085	0.999652712931967
FAM204A	447.817317432641	540.086988420175	506.086515338017	610.424670458994	580.840043264537	557.052162243568	1.17291095380949	0.293554408737035	0.999652712931967
EIF3A	3231.90163405753	3053.99809387721	3429.40163405753	2712.4999450787	3152.29698417012	3420.06104142243	0.952419967701457	0.748169290348236	0.999652712931967
SFXN4	694.406385557277	784.655641715674	1039.1750800398	502.917356393212	1090.72746875105	1023.33799977246	0.99712624698575	0.984878334677554	0.999652712931967
PRDX3	3347.15440132462	3087.15236212272	3310.88284448013	2601.55275496206	4442.90392368206	3631.57244704789	1.07054653246678	0.65346672166345	0.999652712931967
TIAL1	1117.05968261534	1144.52593842008	1250.28983067262	1457.16328431984	1226.18988475073	1412.52682882603	1.16443874154716	0.31604721945017	0.999652712931967
C10orf88	1320.43284998225	2164.66832617217	1289.3854584196	1412.51796594392	1778.11385598637	1738.47869008158	1.05814249450657	0.709745099071195	0.999652712931967
IKZF5	1959.92579155512	2437.11826718947	2494.26142036673	1649.38715461274	2724.59776375501	2162.46744382352	0.934341114338668	0.654681560522701	0.999652712931967
OAT	306.960403089575	298.224294769775	329.045338121342	225.782261663236	453.810337038849	361.970811444534	1.07181265023414	0.647861018970131	0.999652712931967
FAM53B	452.670244436808	538.257581568432	538.605547756385	434.341252898049	507.723548575643	509.908242406575	0.949808016845394	0.734504083424802	0.999652712931967
UROS	410.741890982259	555.33119125168	466.019579718133	372.462456822339	557.510038758218	504.723607584979	0.995301201398126	0.975254802063249	0.999652712931967
MKI67	3452.04791618564	3660.30034231034	3720.01400066226	2610.15374345185	3049.41236273069	3812.76733762922	0.864293962659692	0.336810568130217	0.999652712931967
BNIP3	849.739827725621	573.302095320265	906.843737869559	675.720796955591	846.219288466998	1214.56443692545	1.16275871046364	0.32065863793672	0.999652712931967
LOC105378568	189.709193391838	185.557169125812	149.723765783556	189.875171322628	161.049282867788	189.418932646499	1.03196388905787	0.835842165646828	0.999652712931967
ADAM8	187.232222582171	142.901634057523	165.865100492965	163.550880124731	129.293592535149	152.923301223806	0.899864080191938	0.487130972569046	0.999652712931967
TUBGCP2	383.628362390871	401.600088691831	450.507016246677	440.342704324018	353.721612229867	414.793113815048	0.97639592289842	0.874995220083535	0.999652712931967
CALY	193.657354838044	172.460689319814	158.063576825802	179.423155254951	136.023630951353	151.686416920812	0.888439534311833	0.435964297895368	0.999652712931967
FUOM	403.652573967493	435.878265973266	274.508908809478	311.501416520891	516.559793024145	363.667317972695	1.06606864856419	0.673502083979504	0.999652712931967
SPRN	148.819418145592	128.114106838107	131.233551510504	136.769409472803	107.616892108001	149.345247136547	0.957752134740797	0.7761912003206	0.999652712931967
ATHL1	265.516505738281	129.973164075096	145.083568691453	399.276272873915	135.459175674957	106.47135892304	1.04773252915494	0.758777467231275	0.999652712931967
IFITM2	770.260750989086	567.16166247543	721.389618179112	521.585744604911	818.528933025647	486.765095705935	0.870405349029311	0.360673220087241	0.999652712931967
B4GALNT4	168.901634057523	132.212679196607	149.013126117316	166.589168641854	125.820922843271	132.082533918697	0.94052680769917	0.686351598009265	0.999652712931967
TMEM80	235.637111132367	310.949377988265	295.254012977368	232.218408843299	298.298844847774	260.832913912396	0.941731591287614	0.692562216214999	0.999652712931967
TALDO1	328.855453047903	280.255473098948	378.121983084453	256.029089081665	432.317203000743	345.411977690629	1.03136577327643	0.838825105089642	0.999652712931967
PNPLA2	534.066608156975	517.009024760272	494.275220875438	522.222361749624	388.719719627359	427.130221964929	0.859666461098658	0.319327345477054	0.999652712931967
CD151	726.583309001866	534.363874126789	675.311511211227	644.739951372627	648.242786537708	649.875417671108	1.01183238387939	0.938250617259876	0.999652712931967
BRSK2	233.927197878207	192.107109768496	193.05611990498	209.310937664239	168.297606189688	183.736446299564	0.906955157330231	0.520103540991351	0.999652712931967
KRTAP5-AS1	198.216668957314	152.065210641456	152.433468203697	170.897018108198	152.101569624522	137.816293173451	0.920391906506126	0.584837933355658	0.999652712931967
LOC100505570	326.150302168249	250.737765263701	228.013485994183	267.107927687747	241.332925298079	193.136506583023	0.874023719518485	0.375206867029321	0.999652712931967
KRTAP5-6	147.739009116102	142.586179722144	135.827231332311	137.832217152581	114.907021846138	148.998635225869	0.937792408346639	0.672305473891435	0.999652712931967
LSP1	138.759301607511	100.142011495074	135.796545380702	157.373072891483	103.17095573066	104.035126271983	0.963755596970226	0.807902356543044	0.999652712931967
TNNT3	255.893808378232	179.886792553475	200.215199578572	249.14187844677	172.915729310669	183.397320674275	0.949961578567462	0.735306250662647	0.999652712931967
MIR4686	317.771099996711	236.519195091587	215.981271059252	321.639717142043	246.909673683454	235.336684561935	1.04809385604157	0.757049657331807	0.999652712931967
CD81	288.869785713437	215.443213091796	279.103175761386	259.262733884992	263.881367439906	265.561907238026	1.01509096469008	0.921420735997101	0.999652712931967
SLC22A18	173.589139794412	180.350792504799	154.743875645445	184.30640501949	139.486425855758	121.127301383769	0.863018515536779	0.331940869469733	0.999652712931967
PGAP2	721.0703828341	875.800950210911	822.843915590728	562.805475484855	812.778423600739	787.29611893517	0.884958054209155	0.420886626615507	0.999652712931967
RRM1	2110.23722705283	2103.85072208402	2346.07423598376	1675.24497006603	2313.81329587992	2296.12461273252	0.948938453348766	0.729964749982405	0.999652712931967
SMPD1	155.973918213074	173.669771976584	118.513010300943	189.219665964255	120.029240338986	127.266465126391	0.965624674907559	0.817801921399481	0.999652712931967
DNHD1	166.315245383881	226.030836707576	187.592268321332	259.916221267041	160.412132935964	178.235382924622	1.01761447911397	0.90844803916365	0.999652712931967
EIF3F	596.738467413239	719.626454581516	796.309913226488	683.761724432445	769.677419007223	706.858858291939	1.02846848057677	0.85333123519871	0.999652712931967
TUB	547.81277035673	542.888653079165	721.376996476764	464.918162216399	743.988665350361	724.605165772037	1.05320525446533	0.732804404706848	0.999652712931967
SNORA45B	950.281654503268	547.457887298647	733.234967390856	828.403735302591	970.903842304654	684.032339488607	1.12983812205178	0.421421451228568	0.999652712931967
AKIP1	272.254621684136	468.704061784335	363.661809873977	418.865317629175	393.57662210423	440.616732630457	1.16108585946021	0.325300541127958	0.999652712931967
TMEM9B-AS1	438.880999235947	699.604275225999	461.883197287653	1120.48009229123	463.23382408741	411.954411346002	1.14667599983031	0.367386491076135	0.999652712931967
IPO7	2640.21564688008	2094.07320410704	2301.4550876487	2028.4407661221	2612.94027084561	2891.85998872088	1.06400851505656	0.682827816901994	0.999652712931967
SNORA23	8679.70939446226	10062.6112178542	6875.55601728052	12082.5413075363	8452.47420406182	9155.43344091525	1.1590418471364	0.331040634557325	0.999652712931967
ZBED5-AS1	155.754080247807	236.119984737565	177.063888552063	192.237041530287	188.321333775846	139.302020565321	0.918326841243348	0.574712516257349	0.999652712931967
ARNTL	651.337982875299	801.462193157528	653.267951451693	767.4498286068	624.765216322958	792.068300724189	1.03653241978652	0.813195204054533	0.999652712931967
PDE3B	641.770396709307	389.308405047626	482.629413932613	556.087216630626	507.970849204454	543.202574002788	1.08364099085273	0.596793433785968	0.999652712931967
C11orf58	181.566409390377	235.234967390856	195.326084392998	241.289165868478	190.234967390856	219.474004965589	1.06488949658316	0.678831584972291	0.999652712931967
OR7E14P	418.856030026399	674.990042813703	698.31262555229	278.676324576445	705.394017347793	599.695623797083	0.842073947232661	0.257630298673411	0.999652712931967
NUCB2	450.636146625155	597.976501541967	444.997024125284	648.120030238768	498.617466198288	510.0261575258	1.11185813328924	0.484982825530605	0.999652712931967
NCR3LG1	675.172568456344	699.256297034203	793.266338772252	475.471368496639	720.234955343326	781.953391339689	0.894203593101867	0.46146482566373	0.999652712931967
GTF2H1	561.2135260017	657.275209655616	636.625343619848	626.825716451566	714.307141640629	768.352889153104	1.13573691084959	0.401889392303523	0.999652712931967
LDHA	505.319735339475	414.875537038332	599.371160968619	358.570348910176	549.159700361015	581.246555431247	0.969358668457865	0.837607093419904	0.999652712931967
TMEM86A	207.327324317431	232.84211275126	158.158044498016	197.913023937837	155.871280028846	146.268594191998	0.83919083909303	0.248255737107858	0.999652712931967
PRMT3	406.417245145947	474.639872672961	489.766350943638	373.373492854246	578.878664095225	536.390856191459	1.07060442394342	0.653209833620568	0.999652712931967
GAS2	265.707076822893	288.628264292822	172.881330023219	352.019343600003	227.23808023742	206.21258405334	1.07553424659608	0.631537720098451	0.999652712931967
ARL14EP	595.177482324349	795.581507866219	594.748003915106	777.577609335322	728.469778090798	651.516141503274	1.09430596550178	0.552835618753945	0.999652712931967
QSER1	1361.72059068369	1373.93989011681	1517.76601043137	1056.22281547979	1464.58227707261	1724.09097755103	0.979316291509825	0.890518523561416	0.999652712931967
TCP11L1	312.445330300226	460.303236132945	370.901634057523	418.755172110685	374.19884135189	344.026136011106	1.00351934536362	0.981540860613306	0.999652712931967
LINC00294	632.819836088369	1105.45152220941	927.454408756443	904.309766060909	931.045561241964	857.294435948032	1.03618014932906	0.814932631817203	0.999652712931967
CSTF3-AS1	227.337932958095	330.040630013748	317.130546975619	291.953384057788	297.778650658131	315.576569958011	1.04860392077888	0.754613685432729	0.999652712931967
KIAA1549L	146.879273715357	133.183422360464	154.536442594734	123.30944534696	127.456932392768	162.547036826022	0.945436623840961	0.711739603793867	0.999652712931967
NAT10	1596.94684720072	1265.51575325778	1609.32830281338	1232.9206919691	1606.64822968151	1703.46865760732	1.0123463952913	0.935590229355336	0.999652712931967
PDHX	652.569045132744	728.263666215189	786.687165887473	685.749121480671	821.844177895308	811.27522800391	1.06938788629479	0.658619642641179	0.999652712931967
FJX1	142.325283132913	105.382616973868	161.219711990754	124.107085289207	191.09204244474	151.710097457806	1.14163733489398	0.383002539807591	0.999652712931967
TRIM44	711.239091296894	860.825661243354	873.677509474559	958.23079443593	770.858137700266	953.370831991413	1.09599394662847	0.546064922145422	0.999652712931967
ALKBH3	1212.47216075515	1894.32356276847	1411.61875098153	1912.41452874393	1542.07081021527	1601.03412554787	1.13348173967899	0.409279769455506	0.999652712931967
SEC14L1P1	455.901634057524	568.56830072419	577.019952787278	590.31623347748	554.799848296455	563.234967390857	1.07239640369902	0.645285373547116	0.999652712931967
CD82	254.673396639766	181.009895415991	208.270936953363	221.576257526322	192.94436479599	260.230313994186	1.05034719389677	0.746315593139716	0.999652712931967
LOC101928812	194.596317035365	214.106264652809	157.147477250631	175.003632462308	169.50033246322	136.168770378071	0.851284206516963	0.288976240627891	0.999652712931967
SLC35C1	265.245705988498	253.826739810661	328.943292237625	271.919862059867	322.407245298009	334.528798761373	1.09813943831136	0.537533724275879	0.999652712931967
MIR4688	161.072089276873	154.996233660872	153.073556525164	185.133071457375	163.45149775984	129.531988588759	1.00848500383953	0.955624491005257	0.999652712931967
MDK	854.901634057523	535.533567560428	498.4159338615	791.203949544544	593.135588518973	562.114160337891	1.04952002824289	0.750247636069502	0.999652712931967
ZNF408	214.870897032923	184.54415822965	149.180032242458	187.625329110778	186.036952208432	163.488687697563	0.988090214680401	0.937106765106387	0.999652712931967
LRP4-AS1	134.313405304473	170.650674466919	159.939846308475	167.567748638517	139.446349391957	132.72091242655	0.945767312066644	0.713456697627679	0.999652712931967
DDB2	667.516231562483	771.332641198048	602.609125673418	712.675974519599	547.237022022811	531.742668605059	0.874332492688917	0.37646080408507	0.999652712931967
NR1H3	123.871539384671	131.698252624232	141.030122188028	127.453678444834	147.270958159753	105.960844083859	0.952614429010841	0.749188401357164	0.999652712931967
NDUFS3	1509.51182447722	2159.90163405752	1801.46229853914	1676.22901618197	2782.07945213171	2194.97671728717	1.20340656658113	0.222694975230787	0.999652712931967
RTN4RL2	239.738323776644	384.892721582635	329.83178280818	314.571443766914	294.736851642145	298.941345977613	0.969296591036886	0.837277579665246	0.999652712931967
CCDC86	953.072831714912	854.707246243881	1085.68164677848	646.958782409676	1187.43800021655	1008.32544266944	0.956784438553601	0.771094464448784	0.999652712931967
TMEM109	2322.44135723278	2229.7649394905	3041.92942113626	1548.45283991799	2799.96009117857	2472.75192149885	0.879614675638044	0.398239778629694	0.999652712931967
SDHAF2	196.029419416495	236.89578273217	261.479793520021	188.408043486933	203.974501614602	242.48288589871	0.915545428996796	0.561171785703983	0.999652712931967
PPP1R32	234.497718276584	271.10503081375	185.972066550646	383.90352723154	203.538614094184	213.628118324319	1.12184917225645	0.448914887148668	0.999652712931967
FEN1	498.450351953287	484.979820970341	531.61588044429	345.998854427761	555.720101341211	584.377830529016	0.956225510537528	0.768152796121973	0.999652712931967
FADS2	550.570237647523	433.024671582387	527.152679554546	340.906367409779	438.437243881491	482.835597853878	0.831176676007837	0.223303767631365	0.999652712931967
INCENP	768.675724537988	783.001156065729	924.608766906331	531.611836488629	797.002564534731	836.673354766303	0.860430059766046	0.32217704622653	0.999652712931967
TTC9C	392.563289077806	553.583698504987	424.996884150749	369.673851595755	472.504812697825	402.356257896743	0.912961230861858	0.548694829996157	0.999652712931967
SLC3A2	2976.44978601251	2818.79490329749	2811.5584033531	2923.14824594449	2396.96179988838	2190.48650983595	0.86652506549072	0.345421252406767	0.999652712931967
RARRES3	158.845022129125	131.202196296406	163.941203430815	187.7308121335	175.616685681413	153.335454290145	1.13949833647495	0.389774338019525	0.999652712931967
C11orf84	393.268199783164	370.210242419226	507.602266640081	337.901634057523	501.348102724389	472.73122936988	1.02713544435588	0.8600362514026	0.999652712931967
MARK2	323.442136274595	382.918177121088	475.400700802936	319.988428248728	385.085872117327	437.123159473788	0.970758256080122	0.845038105402749	0.999652712931967
COX8A	3683.83695138514	3487.8814009975	2869.71600911386	2366.98654254605	3691.63892307581	2269.27229589843	0.813205290901629	0.173279400600574	0.999652712931967
FLRT1	140.847761960203	127.663628176474	111.183704555148	199.853173058005	115.185124028101	117.421119835203	1.10577082910827	0.507871593110186	0.999652712931967
STIP1	822.322621108033	758.614599112462	990.12955949234	820.503642206433	1073.21367890917	993.505993645282	1.12303661178082	0.444752592534901	0.999652712931967
VEGFB	322.389676967565	324.661120085669	411.369965133007	292.876547713979	396.219719579977	358.104677256037	0.988239546037559	0.937898423630134	0.999652712931967
PLCB3	377.784991473333	328.420206238756	480.919150759909	321.88421973712	409.407395618118	403.953432903786	0.962675702345547	0.80218785347756	0.999652712931967
PRDX5	1518.31929833766	1590.60199161283	2436.13733675268	1134.18669954989	1739.08089625202	1137.275144575	0.725127696385951	0.0342896580728137	0.999652712931967
CCDC88B	154.862734058098	115.552716065166	121.305827184581	133.931748718532	105.238769893906	133.873137937011	0.954365359102152	0.758374619282076	0.999652712931967
POLA2	879.618081502266	819.797273150836	966.808434515885	584.150452578846	881.741257115195	801.100963674439	0.839596646401096	0.249562537811451	0.999652712931967
MALAT1	2750.63480875386	2213.63980855126	2205.73822210102	3673.21953155245	2155.67929609846	2239.99734473976	1.09713876396882	0.541502323656502	0.999652712931967
SCYL1	709.858458213048	746.019207103003	959.02597930616	643.319708971478	817.082186552297	791.841360049352	0.935821200573069	0.662224692860029	0.999652712931967
SSSCA1	1148.17535333191	1038.32826155865	1067.09488131023	616.264161039944	1218.35721454043	991.90966539901	0.836544883392125	0.239837335358512	0.999652712931967
SIPA1	183.669507872713	153.592664833372	192.125329747019	157.735684987791	198.043690169838	184.236424679881	1.02021436237498	0.895141778898924	0.999652712931967
MUS81	599.486747370694	506.512976145356	620.149986235788	478.178214760915	541.677781114282	523.89146746935	0.896537398837778	0.471973939299496	0.999652712931967
CTSW	288.716989073183	235.741073941217	245.015611889754	293.360328042603	318.580050860704	313.192994495296	1.2062672805318	0.216819443876304	0.999652712931967
TSGA10IP	160.025631635338	123.845381558167	127.794843687221	167.710759782491	149.654657523202	145.433746629562	1.12956498110526	0.422341671211855	0.999652712931967
SART1	291.05336809747	324.849642996106	412.786505906928	340.980187767809	314.000788596021	378.952692842063	1.01302801469313	0.932065542002437	0.999652712931967
BANF1	1642.25485292701	1578.56716818049	1745.21206182705	1202.8370005632	1915.71140120794	1566.07378065677	0.927397139380152	0.619614956357936	0.999652712931967
CST6	165.220622063519	134.910841658555	153.734967390856	159.771445716412	127.401634057523	141.945829821371	0.944722688555953	0.70803545253271	0.999652712931967
PACS1	329.211319420648	317.522584230357	412.52913471555	381.092773260699	299.754045497439	372.672106878855	0.995725317556789	0.977492485133287	0.999652712931967
CNIH2	291.956206651471	222.050494044065	250.412611930943	189.150922467974	265.331565728695	239.889797868515	0.905165173330607	0.511697739801596	0.999652712931967
LOC102724064	476.729772396872	675.511724618678	754.994883121486	378.095149043913	630.606403635032	663.998079206392	0.866747059201128	0.346284397465454	0.999652712931967
LOC100505504	147.84356366753	107.909992911879	121.902815689894	102.339761383573	132.164307217907	136.336359306697	0.982420654024268	0.907014978661705	0.999652712931967
DPP3	862.296086196596	595.699688895905	949.06830072419	588.845119028634	856.315810761905	807.853087116848	0.94187960209827	0.693326095539069	0.999652712931967
BBS1	313.563714828402	410.7018092177	404.920289385216	386.562623309365	371.829725122013	361.842377125509	0.999126502892219	0.995408017450099	0.999652712931967
LRFN4	268.664442957214	173.036318922411	210.315783843506	226.057099129561	256.289988440096	247.334831544883	1.13589603081049	0.401371536022583	0.999652712931967
RAD9A	543.264959795477	567.045235824127	617.833420124153	375.597952100136	580.257097153329	462.56830072419	0.809107541592985	0.163012835694835	0.999652712931967
TBC1D10C	379.724857583358	326.581704788283	416.110157738269	442.902286946704	355.736541891429	364.46599509632	1.0362743288656	0.814467982979577	0.999652712931967
GSTP1	887.041092952829	788.153211625732	780.683028641134	667.320376980464	909.424797763571	758.039413671834	0.94461451090361	0.707474543944336	0.999652712931967
NDUFV1	539.920360170252	512.426068918803	642.646507800889	478.56830072419	581.621576606249	463.266888858292	0.898450611845507	0.480665865024466	0.999652712931967
ALDH3B1	175.258989372131	153.415586589455	130.66590626585	169.158007152417	118.652900689794	144.981419795147	0.939125713525256	0.679145622434611	0.999652712931967
TCIRG1	215.751164872206	191.562265598077	198.766906646658	222.737502577467	173.948314972229	198.295898367867	0.977927600060701	0.883137066030368	0.999652712931967
IGHMBP2	256.067634205898	213.343901288363	261.689238496915	197.676863559693	252.139941826646	236.55592842377	0.937785500957704	0.672270082131328	0.999652712931967
TPCN2	367.075546701438	363.361403289154	406.15427678884	298.91615731358	379.833019880468	333.267456690874	0.887257975144599	0.430819239383807	0.999652712931967
CCND1	222.731188243546	193.79969580404	154.139333597483	227.555866092024	185.32071744135	197.622764382817	1.07795457178105	0.621046803665625	0.999652712931967
MIR548K	195.491998664931	483.622952270688	471.734967390856	395.234967390856	430.48877311696	561.57031500328	1.28912725658531	0.0944194912316654	0.999652712931967
CTTN	151.30321106542	123.774547982088	129.052158593724	181.503425599519	147.221901361413	120.482032211234	1.10030120482252	0.529022703808406	0.999652712931967
SHANK2-AS1	132.204807178673	119.908292554291	123.798837941825	136.492095739502	124.04052680745	100.86113235222	0.95468618172804	0.760059724337151	0.999652712931967
NADSYN1	288.995785552858	243.802550195148	312.425515919978	268.79060447686	304.839497465624	255.371907180441	0.983242699682155	0.911381574427719	0.999652712931967
FAM86C1	145.396513579476	236.433526201363	275.25281811285	152.463457428932	247.975332982792	259.901634057523	1.01265802792685	0.933978306469454	0.999652712931967
LOC100128494	120.734967390865	140.260151448878	135.074385097421	199.657603518536	158.134836299593	134.52201639254	1.22910447908544	0.174291710982729	0.999652712931967
MIR4692	306.83474214749	194.492009082523	228.110650492575	259.281418202038	220.992895329999	259.745257965465	1.03018484906496	0.844726500758805	0.999652712931967
ATG16L2	286.932571772138	263.902147301827	252.31902401268	290.290982503439	270.972813384437	231.103985779044	0.983553474234345	0.913032120212273	0.999652712931967
P2RY6	140.199360869846	134.815339744455	123.611087437623	109.080782974798	145.065614443831	114.216435082312	0.917979224936295	0.573014049148414	0.999652712931967
MRPL48	797.156247076741	1005.61073612976	753.252726408334	1000.28413011806	919.895524184931	738.658543546994	1.04023272938681	0.795037428664717	0.999652712931967
MIR548AL	538.405728237226	550.453518637423	527.430880754766	521.338904264205	434.813802324117	491.808068594476	0.893458550222098	0.458131918336103	0.999652712931967
NEU3	749.518367076333	660.446100540299	807.631456393658	593.238084878721	806.921198377018	780.599214977303	0.977728912074587	0.882080916537734	0.999652712931967
SNORD15B	2115.72011394132	1513.56199289192	1425.80530057108	4329.37617486271	1651.88130385677	1788.43757868751	1.40967748919551	0.0237461956496981	0.999652712931967
SERPINH1	315.036558819847	237.6233910159	324.27924542362	252.270429093567	320.567278950109	264.612103305813	0.958830811081018	0.781877741823802	0.999652712931967
DGAT2	204.211125848143	215.356901625711	218.838177646896	181.250613942614	192.43923116456	169.262697950473	0.849684491646611	0.283379999474795	0.999652712931967
TSKU	179.837187077183	131.827991447769	188.11173665586	168.516501180961	191.188450865446	175.349495827079	1.08201976364864	0.603651268263598	0.999652712931967
ACER3	486.185100574467	645.402725999748	533.723039638894	530.889976646755	661.130967772309	675.105223231338	1.12263445603031	0.446159292799454	0.999652712931967
AAMDC	110.066204909341	160.110899897287	156.75868038775	115.871286639514	147.350846198737	127.697125863364	0.924132758959018	0.603329424990702	0.999652712931967
KCTD21-AS1	130.342523429518	201.625654550686	183.401634057523	146.030374149927	177.478239065423	157.104593041456	0.945324016976798	0.711155090313944	0.999652712931967
RPS28	12523.8260604372	11196.6136768309	11030.6669562904	8418.68463762587	12212.9198151829	8520.96896923013	0.827387735765542	0.21207533254297	0.999652712931967
DDIAS	365.930612294679	385.423510388765	405.759153075044	222.82035956885	433.501777949097	440.759496565515	0.906109576880701	0.516125893797658	0.999652712931967
RAB30-AS1	381.898627005571	531.08782739878	324.504934942527	492.173987618466	376.448010039981	386.767474931581	1.02875656361161	0.851884726096321	0.999652712931967
PCF11	659.093052315094	664.404814902392	573.729176813668	844.9921323624	667.543326582488	768.003221649641	1.19913912969786	0.231697164528388	0.999652712931967
TMEM126A	440.920478357009	442.801054268042	378.304822984247	432.960881776578	578.085739605027	498.33750997147	1.19083401971558	0.250049681617153	0.999652712931967
EED	516.922702962539	522.879120409117	568.431432283557	449.451834066059	599.013485100117	643.489509996582	1.04084344670906	0.792057128713372	0.999652712931967
C11orf73	232.678901779757	331.888573496374	271.501781665189	243.021363367986	354.455424108977	283.986475446439	1.05275484596927	0.734925868877027	0.999652712931967
C11orf54	416.716060974748	637.651176275223	496.818614685607	597.181966198557	518.118660889793	521.482748258532	1.06918174103321	0.65953874205859	0.999652712931967
MED17	442.307683203894	307.049834566325	398.405639703678	370.950644282854	402.21008709864	439.493490709547	1.06615636033326	0.673106531903637	0.999652712931967
ANKRD49	640.723270702047	992.954509712139	689.250631726257	1012.42435480405	950.918082537942	848.457634775498	1.2304187567073	0.172070747245759	0.999652712931967
FUT4	226.536840309566	180.070141156157	246.004489583852	233.61193306801	234.924503551052	228.114647016584	1.07650895101886	0.627300929207975	0.999652712931967
KDM4D	413.012844908677	718.495977784251	498.02830001683	377.176863763495	587.767984967867	498.171881822188	0.907464031897232	0.522503110172286	0.999652712931967
SRSF8	1327.81089213316	1419.72050979003	1458.31272643784	1046.03751698504	1395.96107630238	1180.99187906741	0.856037081004875	0.305975299652275	0.999652712931967
ENDOD1	1463.67588466817	1034.65467115036	1042.5358340304	809.517220254659	1392.40240829491	994.969809013953	0.892256682975615	0.452778194134113	0.999652712931967
CEP57	1644.67019872635	1645.0848521855	1299.40312201576	1541.30402091754	1426.34084850233	1288.03667236245	0.930414083761368	0.634782385438913	0.999652712931967
BIRC3	299.815314175216	245.870464274622	250.446926951995	329.686252535237	245.446755662508	206.401276165318	0.967159741419764	0.82593988553626	0.999652712931967
DYNC2H1	326.490296292829	381.393513637791	399.793574494925	275.145467352046	369.085296490543	436.518712297479	0.962064509734282	0.79895541717795	0.999652712931967
ACAT1	253.685026969274	254.948999402544	244.408756753206	170.067246447973	346.068578854047	286.002169682832	1.02116461229971	0.890293974823374	0.999652712931967
DDX10	516.734967390857	496.886714687411	587.082952683592	415.401634057523	617.464054444364	595.127864628105	1.0042037062283	0.977959710607119	0.999652712931967
FDX1	821.094647740296	1004.99849065811	879.482911489162	964.969837652442	1140.48497093144	1037.04612792301	1.16288949626683	0.320297841089062	0.999652712931967
C11orf1	400.803505014947	459.888323747552	397.960535763803	348.323323924312	496.622188409366	337.952325710851	0.92714303049794	0.618342449536945	0.999652712931967
DLAT	1306.47891754287	1015.74998088711	1425.11326026141	1019.39173765926	1540.72957759057	1482.05974634381	1.07167938585645	0.648449799780922	0.999652712931967
BCO2	122.82574256959	122.453216515661	159.06631595399	152.841747362522	114.409058196991	132.874827673576	0.990305292686078	0.948843367088401	0.999652712931967
ZBTB16	126.799967632372	189.594705180705	209.183012690723	111.600008290216	147.928611034181	268.333923038904	0.958605850485396	0.780691354224096	0.999652712931967
RBM7	411.011944248751	424.707080811917	342.226711709949	462.507937593341	414.449311567595	406.990356073363	1.09304731269125	0.557917734033271	0.999652712931967
APOC3	166.967140357427	141.817625728525	141.051922396193	158.956833881929	119.405304284579	140.633614555079	0.928005559348203	0.622664963850149	0.999652712931967
RNF214	457.36533683849	673.67104375685	572.954712747127	561.029288443921	597.986676615216	601.082424517119	1.04534556894738	0.770236512913033	0.999652712931967
BACE1-AS	386.505837372047	561.32499139298	658.709923824559	568.09509289938	512.194698802282	566.119800440521	1.04849558633244	0.755130767785089	0.999652712931967
CD3E	1480.43158675727	2179.64461221674	1867.30265660033	2183.38935986614	1881.6890238136	2041.56830072419	1.11656686661455	0.467751316898014	0.999652712931967
CCDC84	771.288952232163	1067.08242633661	896.378148532808	978.615639276326	960.094290111332	988.800388531699	1.07988152037742	0.612765714799818	0.999652712931967
VPS11	426.122989577143	401.83416317786	468.965103254995	339.905755797061	488.460461015725	415.618976012544	0.950722234514255	0.739282051137683	0.999652712931967
HMBS	447.574518364425	401.570222354636	514.164797094144	351.836389141065	541.755663746498	472.147284477706	0.991206571922147	0.953614605077631	0.999652712931967
CBL	1780.1442450313	1882.49250646775	2086.38660180029	1906.64711179527	1475.05100874413	1955.25934361286	0.923066162399507	0.598038007874218	0.999652712931967
RNF26	1653.85939395556	1559.89560877761	1796.21680111694	1038.92609570307	1820.48818926107	1661.46158307315	0.878557081030638	0.393830074053124	0.999652712931967
TMEM136	437.970517329368	374.539364279453	364.498449196918	464.346253028874	391.645515176818	322.807797143642	0.99390993026906	0.967909067479829	0.999652712931967
ARHGEF12	1530.29685430684	1680.9920178585	1836.1374809927	2143.51649747771	1451.37862205362	1879.31923291039	1.07371048142319	0.639508069371898	0.999652712931967
TBCEL	406.999901506145	513.863164036247	402.649540375703	513.390603735664	462.4647618314	444.245752456335	1.077937587638	0.621120075243004	0.999652712931967
UBASH3B	248.753508378839	333.787609900229	292.337212692222	242.070134508874	293.645482876717	322.727764994879	0.981354186119437	0.901348808125066	0.999652712931967
TBRG1	687.98551260666	971.679914326469	835.424901965513	994.697389762457	827.075713424445	785.159126367013	1.04969065668633	0.749435741876104	0.999652712931967
NRGN	179.554067337897	175.367821669922	225.686612143072	152.032049202451	190.53695504312	195.235666110063	0.926703618352656	0.616143874424373	0.999652712931967
CCDC15	526.687867197391	631.967097908978	478.740548321614	671.118235313291	489.940003085566	527.721223517422	1.028804452613	0.851644355487064	0.999652712931967
DDX25	408.634590136924	406.136087732521	285.811297967795	423.919284930003	458.102345505575	285.489677612823	1.0533757918845	0.732001926312984	0.999652712931967
FOXRED1	461.643849539488	523.05714942829	522.781967824889	411.349688408167	545.389279320457	481.311451470885	0.949268470317791	0.731686904597536	0.999652712931967
FLI1	605.241817937041	657.878538439187	666.804207379912	532.937369698585	597.617225023113	697.487010563007	0.94229627820568	0.695477575503323	0.999652712931967
BARX2	111.203619491778	139.179526898558	127.473988388403	108.832131281271	184.711846110916	146.360480408002	1.14249230963775	0.380319600461199	0.999652712931967
APLP2	1235.04408256564	920.39999959919	1041.95114529566	1034.04317196541	1113.35165446117	1146.19015992561	1.03666975185052	0.812518279050847	0.999652712931967
JAM3	718.896430306209	822.555364389342	952.85965648275	597.566940708082	928.341226775793	1178.28958726288	1.0507400307128	0.744451577119267	0.999652712931967
VPS26B	735.98258555177	978.321549920355	953.754200460536	980.627380820269	869.983650230657	890.817684241198	1.03436251003218	0.823921097730713	0.999652712931967
GLB1L2	508.957122281745	460.40041375153	676.935256061077	261.693245639039	609.525404612782	566.389263807441	0.828918376042095	0.216567380513193	0.999652712931967
ANO9	265.630159406415	191.401634057523	190.31485094442	309.901634057523	210.226491559952	154.076003978058	1.01231779372417	0.935738209437034	0.999652712931967
RNH1	287.516868942005	255.47104198619	322.008260230953	226.703907614321	280.454954776462	260.484841472795	0.88799567807552	0.434028202656225	0.999652712931967
MIR210HG	188.076056560026	139.861315093148	193.648553077077	173.657468655055	132.121688064817	203.473869265451	0.971352695959106	0.848195212687835	0.999652712931967
PDDC1	545.56830072419	528.080549388591	552.275230819612	427.269376759336	539.316535067235	469.399557540496	0.879281166374784	0.396846564186182	0.999652712931967
SLC25A22	171.30108955805	163.22127585504	208.29223140218	124.061851104771	188.412096993955	191.461667591757	0.915952538069504	0.563146591096477	0.999652712931967
PIDD1	363.856355455756	266.147223530006	319.833310735695	295.044809714977	334.619106615215	300.012652387798	0.985222289720326	0.921892638390076	0.999652712931967
POLR2L	387.675733498961	268.005930687981	368.706145342322	257.295979415107	377.117706918318	309.054059205586	0.921616679630312	0.590871330553704	0.999652712931967
CHID1	764.97057986522	697.743241915352	837.413659440598	650.107901067059	832.716198735439	656.393868510507	0.92637932429355	0.614522823501942	0.999652712931967
FAM99B	390.599910623642	342.713009189415	291.792283072852	374.714203553975	289.58930362216	341.698525055828	0.982795323703612	0.909005285987248	0.999652712931967
CTSD	1438.69668575064	1433.22599252567	1725.21188868868	1714.99632965082	1250.23195916361	1472.87258435828	0.961090319417817	0.793806080672346	0.999652712931967
KCNQ1OT1	192.709583402552	136.156111937244	175.195649233955	152.310403232435	212.31050118062	176.514473629711	1.07482856101806	0.634615142780173	0.999652712931967
SNORA54	269.866589771376	211.637663403622	231.875542237397	386.400926589085	217.585375946213	221.630765374302	1.12055616385134	0.453477323100404	0.999652712931967
CARS	656.437018847546	721.851212501071	539.900669103129	641.285167209521	474.026303662852	476.722312059297	0.82741139592578	0.212144315740853	0.999652712931967
OSBPL5	331.305549548879	361.514314861089	324.32462426721	354.797103600062	302.638885182915	279.420826389102	0.917507897945998	0.570713913018742	0.999652712931967
CHRNA10	231.630241532142	226.008824459601	227.093606247441	181.07913905598	198.20896614934	197.327397457949	0.841429719411198	0.255517353972226	0.999652712931967
RHOG	298.400333349109	369.75250929588	435.924369408248	348.10056798959	355.847341840254	346.309670393167	0.962580733902023	0.801685501480081	0.999652712931967
TRIM21	214.098488654729	279.99256502992	334.0798826721	189.616188207327	287.05753782948	231.308875828592	0.856660508527837	0.308246077821815	0.999652712931967
TRIM68	350.008063552798	540.853198111685	430.320316162641	461.20885162635	391.698637822481	403.436548562604	0.963589097411439	0.807021028018267	0.999652712931967
OR51S1	173.712396350964	131.047624354385	128.159602022789	158.873107885132	119.048322882728	117.596008926873	0.913520674270494	0.551387249895334	0.999652712931967
RRP8	271.628643958493	399.422481767088	309.421382393906	346.619732299291	378.097934220137	324.917285782456	1.0824902751748	0.601656286222278	0.999652712931967
TPP1	770.84149024453	781.489485309989	842.531137530359	733.882551347265	840.177843742776	667.658290041862	0.932593999952507	0.64580747762379	0.999652712931967
MRPL17	737.058482968632	787.7674725764	788.205002606808	648.86812078471	943.75977203345	863.924211137125	1.04950566686096	0.750315989895259	0.999652712931967
STK33	216.368472493363	267.641257192844	259.19382658781	273.363135871824	248.298473097073	245.083365644418	1.03486900458534	0.821412451759299	0.999652712931967
TRIM66	303.790094469413	523.279757890367	351.200637211968	370.979246564758	360.396729885507	376.985753000736	0.966490341477693	0.822390379950485	0.999652712931967
TMEM9B	324.520621122996	285.313603648167	261.844168740049	326.627068883072	304.182771242439	245.058351241647	1.00141986669155	0.992544367006653	0.999652712931967
LOC644656	191.573857563851	154.626391011451	172.083286869067	163.905856218171	222.815251543967	159.268617798285	1.044969657156	0.772048191696213	0.999652712931967
ZBED5	343.478296626343	452.36619573904	378.214245122408	601.0043749408	389.474073495281	337.95190841926	1.10414960411742	0.514083399795957	0.999652712931967
GALNT18	344.846501492347	271.611802921724	424.973490073494	193.91722081737	382.636508595276	393.81916195541	0.902099498987985	0.49742975896489	0.999652712931967
CSNK2A3	1467.04629482191	1401.50901769916	1247.1152672904	1161.14296815575	1303.21796015014	1682.04541407172	0.997542450809133	0.987070884440845	0.999652712931967
BTBD10	412.359257323815	438.14650327846	389.908112728792	517.890265436124	492.164450108759	459.146324738553	1.1843513974376	0.26515895344377	0.999652712931967
RRAS2	413.864731200282	477.724550029367	524.644194285794	529.303474693971	499.813899057205	610.420026824031	1.15899171835838	0.331182354686831	0.999652712931967
CYP2R1	518.665341174654	792.562396293351	478.666043212538	656.185082919133	527.936162396891	551.722852925293	0.990357076272007	0.949117571188788	0.999652712931967
SNORD14A	904.845107470908	591.973457784508	958.169930575764	877.504334736322	1252.55050695634	890.901634057522	1.24027622685635	0.156152979237868	0.999652712931967
KCNJ11	150.620730752796	127.060106921007	140.907025045704	169.926136188606	120.348782706933	139.137310794655	1.01805902674542	0.906168498169761	0.999652712931967
E2F8	1319.63150665724	1509.63611261123	1280.13347510844	686.955955406304	1277.06830072419	1158.34869791154	0.735869340523065	0.0434023522129583	0.999652712931967
SVIP	125.352464807317	159.174253633405	172.914472479682	149.234967390857	159.17042766044	162.42632064389	1.03796835583838	0.806128728373867	0.999652712931967
CCDC34	413.041849552583	532.720963195123	562.923037042419	263.157814754101	560.932449452619	479.122737754537	0.829615613853752	0.218633358174501	0.999652712931967
KIF18A	1414.47547151114	1014.88756978994	1006.15903715531	797.164205847409	1031.65058133168	1037.25702639507	0.839000601205983	0.247644558055356	0.999652712931967
MPPED2	345.470538385357	452.253393867658	372.457687608132	455.596101657352	338.95862413126	355.08256873077	0.980382195367802	0.896183604915869	0.999652712931967
C11orf91	168.399842298164	146.744229142468	135.475545543841	157.341901016604	125.594726317575	142.128900063867	0.943144400356687	0.699861419496238	0.999652712931967
CD59	324.651014406772	281.995051615264	317.316762479119	251.316334087628	340.140951644272	296.476132335182	0.955519093204175	0.764437204560726	0.999652712931967
FBXO3	358.689021678403	531.323762778402	379.735653946053	431.375961552367	458.599271565602	406.504612107679	1.03577484512952	0.816933484163289	0.999652712931967
COMMD9	451.855777019468	446.924931670408	433.349526912818	355.386745185602	523.537230398693	479.176355538166	1.00621427961256	0.967455636305676	0.999652712931967
TRAF6	670.556060835721	990.49003126233	764.643520533093	737.755288617668	886.989119521849	730.987298837818	0.980239232186894	0.895423826045	0.999652712931967
RAG2	1029.3307414425	1650.90163405752	933.87032339286	690.793948091806	1187.56830072419	734.814190252613	0.724225779679796	0.033599596475106	0.999652712931967
CHRM4	144.58630241246	111.693450605408	133.565751782692	126.029843932545	107.616738436753	126.010196327961	0.925343502844676	0.609353898252654	0.999652712931967
SNORD67	423.144138336154	393.21210902799	388.283877380687	347.038894440872	486.801175336376	443.47610615887	1.05061873609869	0.745026888185448	0.999652712931967
LRP4	288.693299102347	265.134984538513	346.637132559144	215.916666120456	327.969765897462	292.400362346131	0.920675004982562	0.586230679385116	0.999652712931967
MTCH2	3187.24749438633	2988.3914419032	3126.85869655905	2641.95331835939	3633.0350129627	3899.77825373333	1.07917291271255	0.615803579204021	0.999652712931967
AGBL2	120.954546116736	183.120901086312	127.884860161467	168.671688409197	141.192752862967	139.657180401448	1.05498481183426	0.724451446116114	0.999652712931967
FNBP4	1336.57109405415	1639.44659544274	1718.93785039161	1254.11981822984	1638.97537726246	1810.44546829339	0.995976592169964	0.978817872452689	0.999652712931967
SSRP1	1739.47526378327	2108.43470956908	1526.59380823504	1716.21022735109	1922.27198145391	1808.72155667699	1.0214529689687	0.888824585539973	0.999652712931967
PRG2	443.225016682056	438.805348137381	415.166095962782	559.434557744354	482.549993144831	575.005125783374	1.24341209536311	0.151355827080199	0.999652712931967
SLC43A3	977.065601538114	1281.9075522037	1286.55594125964	863.621756116944	1294.88035542258	1227.02076020036	0.947833398163683	0.724203752116358	0.999652712931967
SLC43A1	841.713836085681	1102.15763792337	635.744987369846	941.531979534305	496.854179971073	473.131920117659	0.721304069338211	0.0314396225769645	0.999652712931967
TIMM10	1136.01511726408	1105.22772004657	1144.25472387197	690.234967390858	1348.6427433397	1083.6627026165	0.888811782407889	0.437591123718165	0.999652712931967
LPXN	2025.48182225703	2507.29886110923	2381.7721755098	2017.9698674614	2750.53358047981	2732.97249515687	1.07839385939164	0.619153373635555	0.999652712931967
LOC101927204	112.941801777034	166.068488084729	141.053093370979	153.950220374592	168.758852850126	139.392111428215	1.11033366026491	0.490650298123797	0.999652712931967
MRPL16	842.750694555566	986.412395121165	838.984049529898	776.529964734383	989.588407610987	890.111733844623	0.993532321242209	0.965914009764162	0.999652712931967
PRPF19	1117.8896149244	1391.84911066998	1469.53134455739	1034.17085846996	1412.01138684856	1420.39781804321	0.968033053393475	0.83057228339427	0.999652712931967
VWCE	258.253213664917	256.062649632151	319.301419531525	210.071442306466	334.770566868681	277.644352508897	0.974249302071332	0.863585527468516	0.999652712931967
DDB1	812.926635064136	757.286063649336	976.596146531183	710.016703366994	906.417123085141	955.472153584545	1.00754114953544	0.960537975521716	0.999652712931967
CPSF7	518.120312919519	698.166859329508	720.656575785252	542.567913744491	630.901822003104	671.71171244503	0.959018243672514	0.782866391034069	0.999652712931967
TMEM258	503.94821136608	460.979921158023	478.401847776252	323.464893934826	594.978108459216	384.062063170579	0.872883454426147	0.370594810278421	0.999652712931967
FADS3	358.4469057339	328.939379759834	335.524350889388	379.686529291281	334.940230069101	286.9024821995	0.973391059926799	0.85902460038236	0.999652712931967
RAB3IL1	217.76921679697	228.409967800318	214.165555274404	173.578537275992	281.605910173735	236.236855298533	1.02724671004062	0.859475871916677	0.999652712931967
AHNAK	467.455425508773	175.337317306125	209.165255597008	279.062850271605	243.346081972537	223.972701607143	0.960887303321369	0.792733452556319	0.999652712931967
B3GAT3	169.638727882961	210.793307629908	190.687340705833	213.840401219673	203.783878611518	198.112728649882	1.08182270515544	0.604487942362297	0.999652712931967
INTS5	150.119975891037	156.115095459633	157.336780515109	107.61975149664	171.280764607287	134.759997104733	0.876629286628522	0.38585500171373	0.999652712931967
TMEM223	144.182376774226	157.627665302767	152.02137583092	123.875644257564	161.734759037747	140.51581748367	0.934017632018868	0.653036024749121	0.999652712931967
STX5	709.702457674112	866.151369613234	583.14024383038	846.343803815698	801.150635665309	690.051843832206	1.09286504113827	0.558656065634206	0.999652712931967
WDR74	883.135292082346	765.924652480765	1127.68762633117	675.06750896161	874.401634057523	780.393590981276	0.845259224257743	0.268230921613619	0.999652712931967
TRPT1	227.282116424961	230.460976396517	188.308603458339	203.215989687983	210.256881676624	180.023064847835	0.920451989305117	0.585133426993469	0.999652712931967
TRMT112	614.288450496397	576.173481072291	616.40678065269	461.999483288695	711.93069136979	546.285212512254	0.937350198621168	0.670040642787338	0.999652712931967
RASGRP2	186.914656916481	142.41070221786	164.295083890575	159.584084944948	179.10795580641	181.94145734724	1.05943713085371	0.703758907620796	0.999652712931967
MAP4K2	524.271866759879	639.809542620722	722.506635761626	451.695186222105	663.830115824078	580.867878020896	0.895729523786906	0.468324336209125	0.999652712931967
MEN1	772.865032174215	861.734967390856	981.991774161934	639.088356783617	866.500858612984	823.118609049837	0.886616276127334	0.428036957456128	0.999652712931967
CDCA5	803.434257167256	708.113298020493	706.23294304112	402.005671944702	785.808519938975	711.234967390858	0.823860438830614	0.201950417833689	0.999652712931967
FAU	508.548358291798	314.892929020547	406.131736962909	421.027840119593	465.306388311445	386.880216691741	1.05233678737007	0.736897587574868	0.999652712931967
RELA	481.906579418964	689.620887167312	726.088285338665	551.56830072419	594.06830072419	613.647554516071	0.94101670060778	0.688875412435299	0.999652712931967
RNASEH2C	850.519719288347	618.568817268716	618.221467498967	805.0314237344	673.912627736146	601.446112280058	1.00107254893653	0.994367098973552	0.999652712931967
FIBP	911.549873258748	1001.93396901514	956.515577955665	792.060731919261	1123.79600764955	863.273668253075	0.958137032411027	0.778219670601537	0.999652712931967
FOSL1	155.287245180238	101.060323974731	146.802452379307	110.532737764701	127.121169912987	143.855463857326	0.957330280324777	0.77396877950087	0.999652712931967
C11orf68	197.283731102557	202.892691554934	213.890984283081	241.037206872718	182.647369521255	157.712031744937	0.932546993817565	0.645569179192585	0.999652712931967
EIF1AD	826.899072612444	849.273771400477	1006.35805220711	719.144603032684	999.221159683508	1003.49895326149	1.00673231610095	0.964753438351219	0.999652712931967
GAL3ST3	163.224257924634	146.905932172149	156.345231212163	180.059206762578	125.20187585526	132.716773736893	0.927572297358176	0.620492560003818	0.999652712931967
YIF1A	282.133413584575	318.759935293258	308.865848360403	231.465877859519	361.285280922851	321.901606389793	0.989594824378892	0.945080477615745	0.999652712931967
RIN1	202.858671364544	198.650512229415	166.651928255485	206.50388551341	158.367213676583	176.453109030542	0.95069907147712	0.739160925900796	0.999652712931967
B4GAT1	484.12557653982	401.908593335069	448.86246788096	381.902905776935	498.053948026992	393.606112998512	0.949942950333985	0.73520893302999	0.999652712931967
MRPL11	2943.268028896	3300.08609513307	2621.64522597227	2231.5640348735	3642.50887757752	3138.90613639399	1.00065975298133	0.996534322232811	0.999652712931967
CTSF	175.794727322872	164.356382982494	159.341884577688	166.837679968569	145.019353695496	120.972247161105	0.859860162833188	0.320048900783323	0.999652712931967
RBM4B	414.531530710845	480.455615492006	486.056251206163	467.962457119132	507.75392053457	368.114267231749	0.966755215601802	0.823794743429978	0.999652712931967
PC	311.827883087008	319.970050628451	408.627983765345	187.679341049669	356.846422514806	342.770479172357	0.8257519650146	0.207340618670106	0.999652712931967
MIR3163	132.734967390856	252.805703336349	218.234967390857	177.049577476162	155.644080291194	232.941709019883	0.957031139447002	0.772393368127514	0.999652712931967
CDK2AP2	337.531827348282	248.1725834538	345.509072148671	208.744740176137	374.899539787516	259.386317505346	0.888484470817461	0.436160533565679	0.999652712931967
DOC2GP	150.901131710694	173.184497465191	160.677835326537	168.845372789574	151.280885376047	136.090803668953	0.938962336490045	0.67830654935823	0.999652712931967
NUDT8	1091.40811409408	946.655490369734	1075.13404465315	568.023193268845	1112.15250549158	976.404130853807	0.821938689709128	0.196567129651393	0.999652712931967
ACY3	219.992699908155	170.337774351665	176.178188537417	154.014450144496	196.696568680762	157.085246343602	0.896617939958848	0.472338463041931	0.999652712931967
FAM86C2P	401.413550458458	612.071205713922	530.162158294016	287.06414268439	631.236751897556	496.744258861158	0.88409810386778	0.417201034608754	0.999652712931967
CHKA	569.754814841011	571.145741329137	669.642056323628	597.745076033851	719.594519146001	800.903474407107	1.16493614680145	0.314691583066416	0.999652712931967
C11orf24	189.564733501021	284.81912143069	284.211638742946	203.254839177365	314.952711722863	257.06830072419	1.02358066984953	0.878007295676446	0.999652712931967
CPT1A	1092.39874944418	742.55491370817	1155.87671362936	770.49873758125	1126.28883308906	1167.10372546834	1.02605339094844	0.86549272118967	0.999652712931967
MRGPRF	150.186247961424	124.683192827742	136.56830072419	160.51225582283	112.122443695725	130.401634057523	0.97177397946585	0.850432983760583	0.999652712931967
ORAOV1	198.361937475922	182.941186093665	185.930281545763	247.903597161726	212.429883341913	162.158438221994	1.08169796095135	0.605017930972698	0.999652712931967
FGF4	150.790982695857	108.602266934084	132.642533669429	138.396716719297	103.217475301814	100.882957188069	0.872167536399757	0.367714136540942	0.999652712931967
DHCR7	1006.43131927932	830.679476672322	1132.27473223664	521.196669343817	950.91549898192	974.07319640046	0.798954236094327	0.139361690930111	0.999652712931967
ALG1L9P	135.126096246347	174.158524564172	133.08777055144	169.48478529734	111.734967391329	138.938943921596	0.943569512827041	0.702061069748173	0.999652712931967
LOC100133315	442.384332336768	581.976021298242	533.855985665222	515.065569511804	553.096029570648	460.834622749311	0.984826528219257	0.919791796383019	0.999652712931967
NUMA1	540.320848362606	557.781318458357	617.734967390857	623.56830072419	474.72238420754	488.645624560646	0.919319826136445	0.579573798909711	0.999652712931967
LAMTOR1	543.953607672246	635.49790286517	635.106827605711	581.839776549524	717.680097788628	675.744669467866	1.08725494467394	0.581671756611492	0.999652712931967
FCHSD2	750.699544023017	915.341907012094	964.292891412955	1078.73496739086	768.734967390856	883.599648863184	1.03410067446792	0.82521914768757	0.999652712931967
FAM168A	712.118537894839	882.939916528094	1028.79908994345	848.963147727376	868.378217657444	871.716441813775	0.997821814642921	0.988542107815079	0.999652712931967
UCP2	1196.80189174196	1164.60850238191	1087.41841565052	976.251685323469	941.486931190409	928.581160349458	0.825782518101083	0.207428430641447	0.999652712931967
PGM2L1	517.41692227213	609.297752312875	456.935812286405	1090.19506580723	475.089617880715	480.978783088957	1.20030999703518	0.229198669172238	0.999652712931967
LIPT2	566.696126122988	701.491319308356	513.008124717467	529.837149346845	688.772004210724	525.24697141928	0.979553634143119	0.891780015735255	0.999652712931967
XRRA1	367.895820077573	520.014233221582	448.497206660343	567.202837454661	428.875367588799	439.036315331006	1.07569720125893	0.630828282122923	0.999652712931967
KLHL35	168.307184431119	197.52880865409	154.587737842251	209.018047143117	150.496942153667	135.610991175769	0.939794149086211	0.682581189435834	0.999652712931967
WNT11	184.987018145176	156.184386576674	158.376547727861	192.347877080569	135.096120336663	151.098482560788	0.950255107236078	0.736840011376036	0.999652712931967
RSF1	518.70371688703	415.558335953017	392.458965563848	561.695577452918	396.670149200699	394.025230709302	1.0124408214793	0.935101728383783	0.999652712931967
ALG8	4310.10283572063	4223.2941447997	4602.55472330384	3243.40163405752	5114.97335967695	4308.31245027793	0.948428200153197	0.727303557928057	0.999652712931967
NARS2	993.170113731942	1155.63847209556	1032.83749852256	915.960836868283	1185.96466057192	1123.00114276268	1.00960247568026	0.949815326729756	0.999652712931967
LOC100506282	479.305465038542	888.996098643319	657.375528899472	566.887056465513	782.830327660567	746.025795215828	1.05729802140638	0.713663474034928	0.999652712931967
CCDC90B	548.693178362509	682.68622084688	508.881065124657	678.766666853335	578.865998165079	595.428679276303	1.07066540169663	0.652939309979547	0.999652712931967
RAB38	129.208020415539	111.837184944439	132.793373819247	106.599196318172	136.140596955502	139.105102664472	1.01705439103682	0.911322536078489	0.999652712931967
SMCO4	276.635482135947	381.310269940777	381.221944694331	283.540937210156	346.374314023432	377.482584960824	0.973265578195197	0.858357810617398	0.999652712931967
MIR548L	396.349377999866	689.063612895106	643.024182762092	225.247440906593	506.411529458595	645.957828660414	0.748630650535946	0.0565726355734395	0.999652712931967
SESN3	259.151000080103	133.251578391899	135.602325635451	190.158382714888	173.081351045277	156.477257329431	1.0322261631381	0.834535431619772	0.999652712931967
FAM76B	211.90767243201	303.643951515655	205.646662948081	279.816093464733	292.096356677274	237.384665714725	1.13607281931639	0.400796732424517	0.999652712931967
MTMR2	1277.44694723267	1449.76752499385	1605.4933590557	1472.36798183803	1640.8389019748	1758.4644252419	1.12630336235174	0.433438324201541	0.999652712931967
CCDC82	564.415378443599	614.871116523088	518.849201812316	665.482156599015	484.641983609032	565.604844528351	1.00434324252309	0.977229891368818	0.999652712931967
TMEM123	614.734078081835	495.234967390856	590.440460443502	588.967882593735	593.575041602169	623.4886704891	1.06636783399284	0.672153358888497	0.999652712931967
DCUN1D5	838.373958099894	1038.56350714126	1145.4118091248	743.14570821666	1404.63610642164	1190.9042317932	1.07620262911039	0.628630703892441	0.999652712931967
KBTBD3	149.037478965065	234.967652817182	195.766197756297	181.56830072419	196.838244154347	157.99341913602	0.937380129254524	0.670193875549263	0.999652712931967
CWF19L2	410.787366586037	420.390017677049	323.105260579089	489.746723157825	390.431881573402	420.898070533994	1.12986550105937	0.421329287702237	0.999652712931967
ALKBH8	296.91026029177	398.036903878886	352.058457590767	415.256951672091	421.366681063001	427.37580752656	1.21583480102753	0.198074434795919	0.999652712931967
SLC35F2	601.166705528218	521.569758538389	671.986433634832	433.629666113033	743.570387187589	612.368908969519	0.978578024764606	0.886594417635758	0.999652712931967
EXPH5	230.796188141379	271.620598276505	176.067478542695	245.642207063763	211.551503189739	215.542248961607	1.00490964098268	0.974268689876205	0.999652712931967
FDXACB1	232.259098722568	231.329128867263	332.968926774394	213.88506147079	341.536862392525	272.065033551117	1.03568574874978	0.817373588945347	0.999652712931967
TIMM8B	732.765860818103	715.286035339908	784.631751108591	659.256762414091	865.04960911108	600.030577551376	0.940559005394941	0.686517406419148	0.999652712931967
ZW10	814.566381688727	926.048106062159	892.228717539661	783.486634702036	1022.2867038582	998.851579040287	1.05930985476557	0.704346282111809	0.999652712931967
USP28	376.728293495989	368.597197470552	447.216797347175	297.966533210774	419.938656933445	454.73562968336	0.971265548063415	0.847732332027787	0.999652712931967
CADM1	136.455892605007	167.368845530201	131.691964923212	120.483130403177	139.636844427721	107.830789958621	0.844917465478415	0.267081339107529	0.999652712931967
APOA5	231.468277827581	221.467000078509	187.761527440687	216.057476044335	178.505406828664	197.288925287393	0.924638748384314	0.605844851608738	0.999652712931967
APOA1	157.142117146622	125.831069029416	135.358575548832	158.48343816592	116.110929207907	121.250389375641	0.94114806800831	0.689552553823406	0.999652712931967
SIK3	380.515434791559	496.838098117336	522.040862638398	393.826007018216	455.254010157427	507.297632717463	0.973142515874095	0.857703891854271	0.999652712931967
SIK3-IT1	143.302582383643	203.582195851672	234.368379408867	134.291425956537	190.472272940112	200.49406474135	0.908579458907064	0.527777937274306	0.999652712931967
LOC100652768	199.865787039036	189.029535955431	160.49173562713	289.336361798075	185.641399347425	178.293017987621	1.16456516550596	0.315702243754108	0.999652712931967
BACE1	152.186541024403	192.676463210809	181.173283615632	251.835733372371	156.658573774784	159.407859500073	1.05785804838496	0.711063735436911	0.999652712931967
DSCAML1	134.434671739435	104.281677023102	111.947777395485	147.020550211863	126.423213237438	106.113470438796	1.07914599770868	0.615919135920184	0.999652712931967
SCN4B	159.255310539994	114.078179891138	113.590593793499	154.670471664226	122.599796168211	128.131698165514	1.05593768087168	0.719997972736432	0.999652712931967
MPZL3	227.399108825777	346.424928653959	265.028551947375	311.122929732621	324.877511839515	304.35929971503	1.13793091403032	0.394790708042206	0.999652712931967
IFT46	356.731740989035	499.313276174064	391.224089689722	362.481384095478	504.616714508669	404.505188839407	1.02018044223988	0.89531498319061	0.999652712931967
DDX6	2532.22109966176	2169.15970052649	1959.48316564357	2745.51156500548	1994.73669830705	2328.16585127262	1.05810644792376	0.709912136342741	0.999652712931967
RPL23AP64	162.737327439086	183.196104853626	175.46229401953	152.848895897997	138.691481647825	169.563380723703	0.882440937894677	0.410142626537014	0.999652712931967
RPS25	876.912569641291	669.734967390856	812.526667564364	893.985233451696	965.812579463657	749.047377442584	1.10665401964236	0.504508058995163	0.999652712931967
H2AFX	1627.93427419401	1915.04114343305	2303.42311284079	1136.3805377653	2082.95132819808	1786.02034169436	0.838108421740617	0.24479046757373	0.999652712931967
DPAGT1	610.387705682009	783.538584164562	864.275140112439	470.849312924618	938.852540816285	718.183475241875	0.91579622634662	0.562388061440657	0.999652712931967
USP2	205.194534980296	246.914927295704	282.049263453677	179.391488695008	273.364392439259	301.465957337111	1.0113806718866	0.9405902462645	0.999652712931967
SCN3B	145.261319615374	190.553643455978	130.364045607666	164.618666852977	131.709268544026	117.635526918077	0.890778274188797	0.446231561995154	0.999652712931967
ZNF202	375.690074993929	453.700295329781	497.0073860828	413.18377133737	549.48054262448	505.849030356192	1.10675533196704	0.504123145815817	0.999652712931967
TMEM218	148.988670690157	273.704534054437	221.168062765645	173.757752339745	235.928422726943	221.292104508373	1.00194582691826	0.989785395335704	0.999652712931967
PUS3	293.701470609482	491.150096574126	297.846853821961	306.157523721318	382.900853194684	353.473408299576	0.988002891092071	0.936643805095033	0.999652712931967
CDON	284.477482091813	354.272404915938	345.506569861153	238.01114935296	297.145909562219	321.967455693457	0.867985561324947	0.351120969068933	0.999652712931967
RPUSD4	277.141035436087	207.345170860051	250.961420724595	211.26750401928	283.635811602548	252.393959720747	1.01599210363619	0.916781945677228	0.999652712931967
HP11014	153.840520475158	227.993552622625	231.682776961615	172.945653420176	204.963854156018	198.138964524398	0.952554693027847	0.748875319156059	0.999652712931967
NFRKB	544.684083507177	591.522828799717	728.62248022022	500.734340100233	662.507132108029	753.460886445685	1.02112747490461	0.890483274830464	0.999652712931967
PRDM10	568.899392785832	503.073687877583	599.403607569146	463.588189100877	630.008850703744	584.700736344888	0.998486221307986	0.992039588626945	0.999652712931967
ADAMTS8	131.07579185187	102.571879915447	101.872064373809	132.223618825755	105.062459527485	107.770274986803	1.03010910804339	0.845105531289957	0.999652712931967
SNX19	389.214344030158	498.666974935517	438.078042622089	587.432393453647	376.659933271544	441.228632424164	1.04714468113462	0.761592314228044	0.999652712931967
IGSF9B	340.021500872835	341.039816030438	365.86235785079	281.621591341965	334.482292309181	366.89988111307	0.933940377645843	0.652643201183121	0.999652712931967
NCAPD3	1053.73808884041	1065.37362800985	1197.40191576543	775.073504394213	1111.57260357614	1060.14229828038	0.879137434007605	0.396246876417722	0.999652712931967
THYN1	766.11743812219	778.53751722201	616.974250855512	805.509328469818	816.507017265797	801.713632633456	1.12737727721944	0.429762613756347	0.999652712931967
B3GAT1	164.263699195139	123.326776533281	135.052389550951	176.070885414125	113.822724627759	127.23392373567	0.976800930635158	0.877148086560827	0.999652712931967
CCDC77	637.344694934491	596.310098743258	603.643193186852	460.190494007166	706.939154093215	631.264093428853	0.96375794881381	0.807914806164485	0.999652712931967
ADIPOR2	434.592237665374	471.971999326269	566.976653840858	472.340765833099	666.761769498095	642.20907034745	1.20257746066307	0.224421610612756	0.999652712931967
LRTM2	172.79369752203	137.810204020998	147.127083376804	186.588829829216	143.624608783849	142.836643353456	1.02995301222309	0.845886882006438	0.999652712931967
FKBP4	1185.50761678629	947.843860236048	1530.40798676879	864.631475283436	1628.20884319919	1491.55993071815	1.06883621799587	0.661080808569816	0.999652712931967
RHNO1	363.106970533399	449.920558907437	400.980973673322	297.96723585085	406.522791671531	349.063584018786	0.86421391501303	0.336503811294716	0.999652712931967
TEAD4	651.858357615052	603.155931599476	823.671497429515	403.130327154971	811.656730115552	777.018618561617	0.922509407744319	0.595281910091327	0.999652712931967
CCND2	330.138727480104	188.872430136972	205.564326048262	316.647289616359	207.071291141325	182.965451757316	0.978176720607759	0.884461285878291	0.999652712931967
RAD51AP1	1098.79277077479	1116.03312212328	827.976628750205	996.885813741926	873.157533422731	843.369532425802	0.897528657909607	0.476468795992045	0.999652712931967
TAPBPL	244.895087282353	333.471629114045	299.268713814797	295.106240373287	314.44634570579	297.818867735223	1.04181904112054	0.787306162426137	0.999652712931967
NCAPD2	1608.94450869791	1594.23212417133	1628.52245995038	1035.38515772207	1519.85610169134	1501.75410175412	0.827063686601561	0.211131972654054	0.999652712931967
SCARNA10	1127.40252245259	883.125616629227	531.73803364864	1411.22851539563	745.063304031457	617.432675869512	1.07035285626019	0.654326541312539	0.999652712931967
GAPDH	995.833096102019	849.299871489863	997.109936766331	804.856258270367	1213.08876365096	939.665938284089	1.02848487781371	0.853248877994953	0.999652712931967
COPS7A	783.719168917973	1034.28091523288	1111.70772312324	939.43917146304	1096.51933806744	834.433880225831	0.984379200695462	0.917416882110589	0.999652712931967
PTMS	353.231112353357	250.883557306045	248.942366473632	301.426905601852	279.958772478902	223.720280870976	0.949402774822574	0.732387973042857	0.999652712931967
GPR162	187.131215626518	168.209236204222	126.525144605549	166.935563300163	123.310790267786	116.902767046039	0.845409790452307	0.268738314152873	0.999652712931967
P3H3	225.465456377504	156.558280685834	172.162033178422	188.590113265962	203.122915057036	142.954766867175	0.965890025998338	0.819208194015969	0.999652712931967
GNB3	259.842237129159	220.298121895055	223.77093025821	209.163042415194	282.08515854069	223.421444847264	1.00961380024151	0.949756502166495	0.999652712931967
USP5	528.016323226989	475.439873985756	588.150861595859	475.087723038506	597.918268852594	552.46654251008	1.02053986693586	0.893480223035563	0.999652712931967
DSTNP2	317.686588493892	396.193521922598	383.670123445616	423.725619474245	438.114217553767	429.376602316458	1.18181293068362	0.271266790430236	0.999652712931967
ENO2	290.468048915194	242.543198887247	286.778716254121	278.074577477395	270.884398632572	228.084022722394	0.94740408425046	0.721967982645359	0.999652712931967
C12orf57	792.705317085821	605.853738545678	639.407702582489	850.777129958174	701.281035725707	576.815511081021	1.038713561167	0.802471485444834	0.999652712931967
PTPN6	1057.13328197149	786.2821432347	889.097293209796	1140.21325595156	1061.61193864695	1139.93708475414	1.2313790819164	0.170462838696723	0.999652712931967
CLSTN3	343.247583321408	434.5426955851	395.051928212449	454.984684238818	363.19971972299	333.877851112955	0.978314719642787	0.885194824604049	0.999652712931967
FOXJ2	343.483022696375	563.102724954087	562.608451867458	484.009127303619	514.837230344171	589.934727084806	1.10545932434028	0.509061368900353	0.999652712931967
LOC642846	340.431883020456	371.957404409981	336.042856696562	304.300129732126	378.453496985869	380.08269603372	1.00946566426821	0.950526056759553	0.999652712931967
CLEC2D	183.978282098779	249.711811805406	155.233280653607	336.206179688215	148.413778007774	150.37935468108	1.01708960596476	0.911141723982742	0.999652712931967
CDKN1B	1134.61541316212	980.703369144806	911.239590285846	1492.35511207718	943.208476071944	934.564664168503	1.09066179602318	0.567627988402468	0.999652712931967
APOLD1	402.396048555579	577.750965194306	410.2603869277	608.088573204461	334.635990102609	302.68107280232	0.864351242742502	0.33703016850856	0.999652712931967
RPL13AP20	5373.45366062751	6091.1907031362	4137.1785828665	5143.72442497888	4993.38242309629	5265.86764639059	0.999602873949174	0.99791279291876	0.999652712931967
ATF7IP	705.964305947883	601.442991352535	554.537457569709	665.629160778394	520.606826052508	552.937571139891	0.93361982804108	0.651013951444833	0.999652712931967
STRAP	1511.8444404358	1364.56830072419	1729.91311824444	1455.45164610686	1823.94127867478	2073.41635053892	1.15537462502603	0.341528357262994	0.999652712931967
PYROXD1	445.040463041785	476.635995827566	414.714135055607	645.464997044267	406.838321562794	381.647002083444	1.04441654636702	0.774717313292038	0.999652712931967
CMAS	1194.11972358422	941.070906708733	949.919682823461	1194.89229792917	958.067536035787	994.94424671587	1.02185398244617	0.88678245199699	0.999652712931967
LRMP	195.602754575426	226.9867240358	151.387921281824	182.742015995533	170.697916512647	154.516663060586	0.895072954036668	0.465367396130478	0.999652712931967
LYRM5	403.129875311465	565.587468599082	391.89991262108	498.061861500059	433.326658018876	384.042974718358	0.975258019452275	0.868946784457041	0.999652712931967
FGFR1OP2	161.680462966155	258.46543356538	260.295000228032	232.148157676268	266.999137113413	191.607277198355	1.02972301464484	0.847038646093647	0.999652712931967
STK38L	472.904648180351	571.981877317241	445.77463130219	552.650472201988	423.481340073702	470.94979670087	0.970501205008832	0.843673060106052	0.999652712931967
ARNTL2	535.438970548736	509.536280883881	565.568300724189	597.799109724672	655.33914701889	660.332821903425	1.18796789352008	0.256643885870957	0.999652712931967
KLHL42	393.205655438967	500.907683697863	455.210153098622	470.975414613386	493.263897358142	479.735435901506	1.07521832865293	0.632914371015607	0.999652712931967
TSPAN11	160.688761483765	124.901634057525	123.673757959726	187.824562425367	139.846365245504	157.730840702238	1.18621388135758	0.260746472448048	0.999652712931967
FLJ13224	197.29502784409	150.468849673319	148.843092314246	206.125473817588	155.545231023593	147.657744630527	1.02325621421054	0.879653964611857	0.999652712931967
KIAA1551	354.596309398496	447.221503808361	288.552060016012	513.647729596867	339.732183431545	318.108447006001	1.0665111467125	0.671507813715559	0.999652712931967
BICD1	570.224632704337	723.24660876461	601.808386821695	714.009740862415	599.485251167408	592.042799788264	1.00696654608291	0.963532228085706	0.999652712931967
FGD4	146.408294317356	215.973670648088	184.115062132025	151.239682223388	173.999959086242	178.262967567815	0.930550774611061	0.635472123884755	0.999652712931967
DNM1L	504.670945891045	417.761432535334	504.756474146849	521.050523542549	395.213522370367	509.398813031401	0.995215211499741	0.974801016910862	0.999652712931967
IRAK4	411.126849992878	620.464091556744	466.67664853509	647.41740073246	436.264687139268	557.312267528163	1.09759340636757	0.53969698534771	0.999652712931967
TMEM117	194.569145431802	248.775331884323	253.879669352479	285.72189570277	262.207700779281	271.195410460908	1.18246246470607	0.269693585591038	0.999652712931967
SLC48A1	138.496959793932	152.426283533807	168.767986618224	162.599396145121	149.490505248508	130.851905707572	0.962884376393159	0.803291783771173	0.999652712931967
CCDC184	196.987286364162	152.863680198333	158.359660364216	197.182488518518	154.275740951206	158.540700648601	1.00378313749398	0.980160141761613	0.999652712931967
OR8S1	171.565636839015	125.466380053297	126.909302070649	134.234967390856	116.716511690614	144.883825576961	0.940132165454116	0.684320077432934	0.999652712931967
TROAP	514.002508785002	497.234967390857	651.234967390857	291.550035588102	550.292349617151	502.430446922508	0.785306701605344	0.111466926649446	0.999652712931967
TMBIM6	654.830135389025	532.288478135954	689.640026398585	695.942073629139	647.56515442735	586.791381944792	1.03231927417889	0.834071711912387	0.999652712931967
BCDIN3D-AS1	193.062763514541	275.115926346637	178.100613885313	219.135597496121	199.609706109184	176.655727437025	0.934790336763408	0.656968566385179	0.999652712931967
ASIC1	197.221433035054	239.775823881096	258.213854921796	201.921403209323	251.320723691589	230.059788642564	0.985153966088241	0.921529973329704	0.999652712931967
COX14	125.663575619804	159.401634057523	132.384306771146	122.737512471669	165.297516948637	131.707546471881	1.00254807231996	0.986628192803488	0.999652712931967
LARP4	2125.74757612111	2398.35701433046	2566.80457955586	1647.02902870109	2867.35802447209	2833.3049868804	1.00744046558531	0.961062476098223	0.999652712931967
DIP2B	745.065237414581	648.32688595729	914.56830072419	683.734967390858	737.388747397677	822.814313092815	0.979250688915888	0.890169836155933	0.999652712931967
ATF1	1822.50447334002	2604.53336380716	1882.84067690127	1926.56092743508	2305.1616907886	1894.49308615561	0.980065320487398	0.894499551053677	0.999652712931967
SCN8A	321.019901087282	505.684180421222	435.376554853525	438.884329342636	361.260144652308	441.546686518413	0.996835427535244	0.983345829796946	0.999652712931967
GRASP	139.671694663452	114.714132584825	112.798468895854	167.645869199276	132.450745360414	118.161702179836	1.1323095140925	0.41315884978945	0.999652712931967
IGFBP6	162.574123719318	194.379253479108	153.448628958455	190.400797995017	134.706334003928	125.58219492822	0.872516205937474	0.369115643791852	0.999652712931967
SOAT2	136.229427019861	187.759283716393	161.415459597131	144.28128108567	116.556257019242	131.271548273577	0.811645224378089	0.169321384592517	0.999652712931967
ESPL1	501.967151091842	601.347546874353	686.681977121277	333.936673936232	591.454955292807	544.581200557003	0.803582830387588	0.149830410853444	0.999652712931967
C12orf10	636.526880192323	808.683686384262	897.324669978476	493.032473247156	988.936248641425	802.723079919321	0.946284029911809	0.716141449746449	0.999652712931967
PRR13	147.705107727048	137.186542264925	182.302904630941	121.583069908217	168.712567207691	181.23628920047	1.00212453725148	0.988848309991015	0.999652712931967
TARBP2	480.783253886342	519.069504736922	412.512955290676	376.774359086557	576.787413558142	500.503968040527	1.01850711356356	0.903872597680124	0.999652712931967
HOXC10	111.238850587963	131.822500420924	120.856088069727	141.254731233015	101.981368007581	104.188431399545	0.946112808205584	0.715251591163542	0.999652712931967
HOXC8	161.800722604486	181.254852342658	169.901634057523	134.387232573517	198.43407277767	174.973603903714	0.978347290222478	0.885367953949704	0.999652712931967
COPZ1	182.989057546455	215.581511984392	223.423744447248	180.458824293234	249.035663280029	208.816786417428	1.02112687253409	0.890486345394854	0.999652712931967
NCKAP1L	1600.05774108185	1545.34979262581	1377.76310701582	1667.0332270549	1256.18259775428	1421.90163405752	0.95611440005758	0.767568207133565	0.999652712931967
GDF11	260.713014029961	304.939089928116	380.53343260033	241.899435819974	313.998631804032	415.631092796402	1.01430212910364	0.925487007875722	0.999652712931967
ORMDL2	1556.8973140015	1470.03347092675	1507.06830072419	1215.10090089096	1778.30249875622	1269.56830072419	0.926512553457679	0.615188638426479	0.999652712931967
RPL41	793.547855370306	589.816595980647	760.572841040778	550.479277960212	961.755518407537	690.682758727051	1.00898439866828	0.953027287860927	0.999652712931967
ZC3H10	176.818027974351	177.666759787592	208.787345215785	179.410253663149	231.908092884679	166.793615463934	1.01898681259973	0.901416732556352	0.999652712931967
ESYT1	943.038108039126	755.036461449081	1048.18511836861	808.227809907099	939.894016439251	1126.3573235544	1.04660924880085	0.764160301455865	0.999652712931967
NABP2	1560.56390024773	2447.00336514537	2842.7181121106	1437.04580576271	2600.69895335876	2494.6527709929	0.950547068049363	0.73836614996774	0.999652712931967
COQ10A	449.117283706653	500.005410593956	582.250883803878	365.961064679525	604.953181337758	500.619400546375	0.946396730794416	0.716727291646699	0.999652712931967
LOC102724133	258.492811050528	360.452663245964	369.038479475533	267.049620268756	439.370565741026	366.774279217982	1.07766673812785	0.622289215285367	0.999652712931967
SPRYD4	792.823600896717	722.192783017191	790.862873091145	618.867926091587	884.240361373419	694.829608119325	0.943420353001883	0.701289102774481	0.999652712931967
RBMS2	434.155297872773	670.784711981061	640.694275237413	559.699706400912	582.166848801181	655.567606918989	1.04611712263317	0.766524039273653	0.999652712931967
NAB2	174.450288573859	149.161692168052	206.410634319532	144.566523542604	209.501217625923	173.753166451434	0.993212061226316	0.964221521992147	0.999652712931967
MBD6	291.994402707915	466.913312625757	479.431263619327	379.678577035443	439.714785613772	433.227503798207	1.03432101728109	0.82412674414217	0.999652712931967
PIP4K2C	318.411581810543	341.052283385845	356.396844872404	280.459725110951	360.196810420823	300.254070560114	0.921973703045358	0.59263393558057	0.999652712931967
ARHGEF25	179.725498548029	124.901634057524	144.313910533722	136.175015980504	189.573600997876	138.265159303832	1.03284229389295	0.831468777020842	0.999652712931967
TSFM	417.014837078791	552.643730413945	539.08758561974	452.824959033451	518.958426640045	521.533479301303	0.995473440393722	0.976163646247755	0.999652712931967
SLC16A7	333.70019002345	367.004308075167	376.227041834716	317.278703502505	426.345092013085	408.875633076277	1.06276831621113	0.688474212872248	0.999652712931967
TMEM5	283.110238876843	410.756768417546	368.176941980999	406.097737090077	479.419346579772	390.554000600629	1.21099804404804	0.207378554365684	0.999652712931967
SRGAP1	118.643120259166	157.388894080526	169.767231626265	120.776468916823	131.734967390856	143.734967390856	0.896860933562361	0.473438976377029	0.999652712931967
XPOT	3752.23496739086	4455.35925771818	3624.44709715953	5145.83525391229	3686.54402704365	3559.78608978696	1.03679977589013	0.811877587811953	0.999652712931967
TBK1	279.331935784854	335.365230335959	368.167880742809	313.545828646641	454.901634057522	403.382044782021	1.18599681157886	0.261257754516879	0.999652712931967
LEMD3	611.618957108468	538.244446942256	612.974833920386	728.901634057523	701.81868206465	614.721442673983	1.15937257662829	0.330106758862823	0.999652712931967
HELB	233.669858660819	549.280866281312	449.784780108764	357.30748510738	372.475322295487	404.652747321543	0.9771023621558	0.878750392819818	0.999652712931967
NUP107	839.880279816032	717.56414833745	840.414477549486	787.59861674264	938.388741983289	936.038979683906	1.10952393537915	0.493678180129188	0.999652712931967
SLC35E3	298.411833478774	373.47179626239	393.160586953055	328.792057154251	374.876343819872	389.982393283393	1.0313439112697	0.838934212828905	0.999652712931967
YEATS4	1668.45610737389	2122.25078788703	1529.00880319919	1402.31954045667	1959.03296851308	1535.35977918748	0.920151075791209	0.583654005638522	0.999652712931967
FRS2	548.14285759163	402.261183859893	579.71404819591	553.348081524918	530.652427446402	474.170427742685	1.02890617206927	0.851133875032867	0.999652712931967
CCT2	1830.87711713246	1293.42104006584	1644.32638972809	1502.29307901246	1791.43110458836	1833.6434996715	1.08216673136642	0.603027708561255	0.999652712931967
THAP2	534.276158488101	633.401634057523	405.234967390856	532.74573124397	584.272885694807	464.457314400666	1.01775491907129	0.907727704448995	0.999652712931967
RAB21	305.51993778607	398.861403395706	426.280944631665	346.93050911597	372.118735412392	424.835755131586	1.01826902663982	0.905092279249905	0.999652712931967
ATXN7L3B	782.732230079971	709.542469690431	661.911195408665	800.500708751073	728.691065796097	631.817067087813	1.00084861683638	0.995542651573255	0.999652712931967
GLIPR1	325.555842872082	225.185758181284	200.483354885251	197.957173403987	252.943266503723	221.896452960803	0.910961446080997	0.539110535153624	0.999652712931967
METTL25	101.482485070208	132.728312106139	130.282272107134	100.17915465779	147.371745426363	143.861367693008	1.06569254704162	0.675199573991615	0.999652712931967
TMTC2	167.147167054496	173.230230288748	183.025789714143	134.380709353497	192.814381935962	178.383459662262	0.955429503377834	0.763966172023411	0.999652712931967
MRPL42	765.682580675728	924.239999911968	891.705787751847	930.369917261963	1089.3842839019	1016.90309785082	1.17766131059015	0.281491685150311	0.999652712931967
SOCS2	135.680532584126	133.946543519596	109.047895206836	145.621120265225	114.121661694725	117.134725587854	0.994040151529391	0.96859694929835	0.999652712931967
PGAM1P5	867.349094038178	1584.90066632946	630.140854703392	2066.15217025184	619.432080110239	585.535183120071	0.952851289482142	0.750430023705299	0.999652712931967
SNRPF	286.357043225789	202.63717270531	265.372114288066	164.923987040953	251.171992016179	251.3264669787	0.87768160591742	0.390198205844949	0.999652712931967
AMDHD1	184.144825353304	272.250429679984	189.502335954659	201.099702441615	172.426556054934	215.13690889147	0.922562820504234	0.595546139353163	0.999652712931967
NEDD1	2266.46155176142	2166.39024420796	1953.44082871119	1750.03232777893	2040.40436417119	1870.58690939088	0.886376634623471	0.42700009218376	0.999652712931967
SLC25A3	570.735755866591	502.759945183117	431.687744410286	557.117537473801	403.628213754734	414.534119462937	0.909580314056172	0.532528409193249	0.999652712931967
APAF1	286.159252452476	359.741627192894	389.155979064683	297.737168466905	310.839820271419	363.363630178732	0.943328570308844	0.700814179936823	0.999652712931967
UTP20	738.26100710309	702.222204295944	1007.96628448386	616.279157914693	1091.98911450967	1151.14727563928	1.14024644916572	0.387396224280827	0.999652712931967
CHPT1	685.477359347221	831.589150733316	827.778758053325	842.840976958448	924.274175335189	917.648480501233	1.14851199252221	0.361813011934971	0.999652712931967
PARPBP	391.74208981715	444.180477941092	481.648927395122	332.894222870805	531.800892957296	522.527802477244	1.03345477083709	0.828424659803525	0.999652712931967
TDG	488.201014900107	451.503071484463	543.332662733588	519.324247162722	652.762651743788	576.486747265001	1.17729692170289	0.282403196175207	0.999652712931967
TXNRD1	649.281582776815	458.511029288804	555.094376113277	612.029350366846	572.063458704788	593.94557741968	1.079620536847	0.613883572473941	0.999652712931967
EID3	783.364071925123	240.815925547949	505.962373566683	603.506654712964	409.974516498262	305.465937257584	0.925148707863534	0.60838335728542	0.999652712931967
IGANRP	2321.68362841418	1722.24469750675	2609.9340820893	1944.60828452987	1953.35318633102	2181.65979997583	0.926028104297055	0.612768660476396	0.999652712931967
MIR3922	205.856568542715	238.675175094302	201.385164780622	191.77344370107	182.555011167998	234.478350923052	0.939640746209613	0.681792373937234	0.999652712931967
C12orf45	504.962010172124	757.314957782562	702.458101410359	578.756165871074	733.020039249652	751.611950523964	1.05880625010011	0.706672819161685	0.999652712931967
TCP11L2	132.404995986955	194.580375682387	139.916510001858	176.105712215396	126.201293031122	126.021402117168	0.919326389956452	0.57960597949991	0.999652712931967
PWP1	1390.5511005719	1349.25281325152	1398.73460297309	1391.71077379169	1703.06308942844	1812.68298156011	1.17858794039541	0.279184003828854	0.999652712931967
MVK	258.017570949903	229.061404242788	257.800124114446	195.235826518109	294.826711484359	283.685632807624	1.02335532561736	0.879150846002992	0.999652712931967
IFT81	100.581593838092	186.753562589249	171.655828586832	153.798067349688	169.115125185941	178.526605208538	1.12926734808497	0.423345999058356	0.999652712931967
ATP2A2	1968.08733187157	1586.37408691841	2140.81893453327	1456.67613862504	2298.68868012965	2359.37878270843	1.05731316767602	0.713593100474128	0.999652712931967
FAM216A	1034.10349402264	947.118234830258	779.05804843264	754.270348277107	974.012671923005	1055.00009725771	1.0052375581741	0.972555220218474	0.999652712931967
TCTN1	205.394628790119	280.70979435208	230.362548589369	238.45963385334	269.250942329698	238.111844024913	1.04800863263887	0.75745701988304	0.999652712931967
SH2B3	372.112342324226	334.574906684716	492.807692880684	306.662399177039	429.292490633913	435.788058193836	0.977870644534947	0.882834312812351	0.999652712931967
LOC102723619	246.60360125031	191.346352921369	271.336790236256	256.332417965787	273.149632818952	253.02799972073	1.11433255094836	0.475876079334718	0.999652712931967
ALDH2	167.402287428786	147.363959973182	120.636544256054	195.956912979071	122.502355380059	133.01043462709	1.02373227121006	0.877238251652103	0.999652712931967
ERP29	367.715940421659	455.304519594536	493.360904564977	341.348964762387	381.985225244128	344.897632952745	0.816554932173053	0.181983920315955	0.999652712931967
OAS3	230.005417915984	203.249840316629	190.065719413063	162.616009542652	202.991689844036	202.9749126621	0.910200946757392	0.535482383683583	0.999652712931967
DTX1	302.850625813857	229.839392405811	363.029151067365	259.327820480092	260.612932042364	357.285364709115	0.984967618304392	0.920540785822684	0.999652712931967
RITA1	393.672475756964	379.476442495678	465.355552631018	311.531036041765	420.512826672976	436.002157833281	0.936601418214599	0.666210082577372	0.999652712931967
TPCN1	335.493579355359	344.21377443493	389.307080897321	310.654715428063	451.025521910501	346.345490471273	1.02579666131333	0.866789128663748	0.999652712931967
PLBD2	334.861310979477	242.943365117755	412.573782786709	288.144506440595	352.973068688225	332.512483303017	1.00252699424744	0.98673865690547	0.999652712931967
LINC00173	241.661056600677	152.872268019663	148.044886904165	253.234967390857	159.807378917984	144.85962494314	1.02340222269913	0.878912816618577	0.999652712931967
MAP1LC3B2	307.562377919874	201.915691914428	187.045267262053	323.681833491591	209.255531308552	210.86194807786	1.07130835945444	0.650090590248918	0.999652712931967
RNFT2	800.438405765706	887.644840280982	1067.88647197624	676.116723119271	980.344441960911	881.599898646173	0.916628215393641	0.566429603737749	0.999652712931967
RFC5	1859.96803417886	1759.97427643789	1729.19713709454	1378.80996554665	2011.09050204043	1750.60830315138	0.950071378077384	0.735879912861557	0.999652712931967
PEBP1	2200.32381452956	1715.60760352191	2016.79958684966	1161.44208078539	2247.88202660569	1960.11666616519	0.875982095042024	0.3831960220184	0.999652712931967
GATC	3013.78729487974	2993.8642985139	3609.16788746123	2577.99190008301	3241.71868170864	2470.92110669106	0.859121628502727	0.317302643124387	0.999652712931967
MLEC	2600.23216923718	2305.04035754127	3399.34117353974	2141.95771557021	2968.49551771177	2873.34065521424	0.964309246507691	0.810833629750205	0.999652712931967
UNC119B	313.198127838373	351.254881108898	297.245884211184	427.842630131759	281.566830290376	317.616918970469	1.05374922164472	0.730246198225946	0.999652712931967
P2RX4	219.70690883703	180.72555354234	178.256227436244	326.701745652831	190.420466611075	168.078118190764	1.13891004372171	0.391651737000159	0.999652712931967
LOC101928346	174.49789962192	231.18328977323	198.945262713618	200.794690765377	194.885165245825	238.526222885105	1.05162837940711	0.740244444921939	0.999652712931967
ORAI1	799.715547347156	765.117032405687	763.477318317357	743.912413554599	673.375236804361	585.631254750001	0.856343255692619	0.307089330223753	0.999652712931967
TMEM120B	433.703182722828	338.144502104198	458.660574257711	310.216758040464	417.541445243303	432.825644706214	0.941088557805811	0.689245785670954	0.999652712931967
SETD1B	629.332512693907	780.112147444645	921.591035087966	741.654251123367	719.861724968162	775.656412734332	0.970915653940653	0.845874003318961	0.999652712931967
PSMD9	203.168584684183	259.473025013351	229.96184331198	210.914056564519	260.398805162793	214.558489180286	0.990592922955124	0.950366319373591	0.999652712931967
BCL7A	524.995964685881	518.234967390856	648.901634057522	641.829363698806	641.619590129935	610.981533029148	1.12535076822842	0.436716906376274	0.999652712931967
LOC100506691	350.141973747762	480.517000285388	502.178040468953	306.827055048745	515.340197786781	566.045038763871	1.01939540057958	0.899326581368856	0.999652712931967
MLXIP	527.921276995814	541.913247962645	676.624749840986	444.669856884426	546.326965588169	562.899000498629	0.890617717470548	0.445523199413147	0.999652712931967
B3GNT4	125.993912734363	144.204549369095	172.142935629854	110.606860904768	139.384324667641	192.015243751197	0.981833833159613	0.903897341942044	0.999652712931967
DENR	570.907213446222	726.947303024173	721.842012233079	716.560335544601	708.357791416371	736.659412697447	1.07668134670471	0.626553239884327	0.999652712931967
BRI3BP	1770.805014019	1716.39849633388	2205.29274028762	1313.47878033433	1867.63524284943	1931.00678569998	0.890733805421867	0.44603531817912	0.999652712931967
PUS1	502.254127985794	460.37673680465	533.176441592391	391.152968996413	583.027003470803	546.446503261361	1.0035947291879	0.981146250002542	0.999652712931967
SNORA49	1372.21639531343	896.715978083914	735.989340220471	1195.02348530525	933.879286259506	570.663495193754	0.889268166973712	0.43958947491393	0.999652712931967
EP400NL	348.462715075627	386.237591596243	346.377102055728	250.309581511631	379.841599708544	349.20515736464	0.893031694960427	0.456227259687258	0.999652712931967
NOC4L	458.009733450538	436.013018109294	586.001116387272	374.478804626774	586.844579920364	547.532914222798	1.00932102774806	0.951277585478717	0.999652712931967
PXMP2	1835.83807061462	2239.84078661688	2162.24839614788	1782.19415323394	2599.30986195462	2203.51227387475	1.04710559372276	0.761779648528408	0.999652712931967
PGAM5	1591.0866659909	1444.41792167355	1806.92915889984	1219.58898180128	1869.75360905648	1838.59330828457	1.00319472272184	0.983240547196412	0.999652712931967
ZNF10	114.361497175264	142.003607956832	130.412315123305	164.970067937661	115.873230139672	113.426151103838	1.00786233518581	0.958865264068155	0.999652712931967
KDM5A	1084.0511103506	942.160431964023	904.208790445447	1114.70828579945	850.156457870299	931.326595228937	0.985007602777551	0.920753040340466	0.999652712931967
NINJ2	155.418523708936	144.135231931971	164.542298618894	130.56830072419	160.811683067129	167.11931710899	0.983732841465954	0.913984686188575	0.999652712931967
CACNA1C-AS2	194.189743811512	165.004519343098	206.395936519383	223.716484926719	159.978527874719	160.24236418791	0.9536109999031	0.754414688953587	0.999652712931967
CACNA1C-AS1	146.541370890458	143.383540115112	150.503887813648	118.408266606771	134.884534632146	116.13730790748	0.8370849931251	0.241541341725906	0.999652712931967
FOXM1	889.50769606635	1138.38758007007	1260.95804682187	610.254213988889	1048.60461915273	1215.4156845816	0.847687211360888	0.276482182194457	0.999652712931967
C12orf4	566.0739598636	661.547130507034	566.054870676768	708.877914046059	711.987632647538	688.710597505202	1.17922330647607	0.277610183412948	0.999652712931967
CD27-AS1	162.663510345114	163.876617678278	198.54615459986	182.88210662165	171.477421428745	145.789379395523	0.952383388117455	0.747977614025455	0.999652712931967
NOP2	1045.96594267131	909.963158019567	1057.78722425589	815.769544421903	1144.08001517172	968.057325488425	0.964558185030683	0.812151942572909	0.999652712931967
CHD4	1691.79057722036	1350.20730860963	1768.48598104373	1609.1490407754	1651.80352998382	1728.67180792781	1.04385340151367	0.777439048606242	0.999652712931967
ING4	439.51057756086	628.975386934862	444.861335179484	557.094783384545	510.451539957287	387.608801706969	0.964161677591948	0.81005223601492	0.999652712931967
CDCA3	521.667720001658	746.227394868225	687.72936628088	398.950015894373	721.553906712086	643.822166262984	0.884620142982386	0.419436553377086	0.999652712931967
PHB2	1312.68559190192	1313.6340365024	1464.18610819938	1168.68546950179	1481.71605249062	1338.60777956688	0.971914796649338	0.851181028834751	0.999652712931967
RBP5	187.682761889539	173.969092887852	184.391900592764	192.040671418278	151.297464790805	157.45519992448	0.912531467681094	0.546629819393955	0.999652712931967
SLC2A3	168.188374614568	122.158652424937	157.413905571144	218.283228747158	160.033487589294	155.331539427394	1.18825375329395	0.255980108666163	0.999652712931967
POU5F1P3	353.355928476958	253.332302166829	246.485498175308	302.866199913469	251.537349074401	242.966130966301	0.943122777573181	0.699749577801055	0.999652712931967
CD69	1378.19382190087	502.297290410704	667.116714417501	1148.48778943697	959.045925020068	973.574256070167	1.32420118030648	0.0644136098197599	0.999652712931967
CLEC2B	191.37748158484	218.598321415909	264.232371449877	288.869777147711	289.224768897648	309.766133780374	1.32785080534445	0.0618414711095009	0.999652712931967
KLRAP1	278.003243925749	309.159166382888	484.103512199027	363.74782514499	377.939234154999	458.568300724191	1.1485557045352	0.361681073641402	0.999652712931967
MAGOHB	395.309383943291	608.317265099369	520.281698500338	511.01326870997	606.611026413088	504.32642586546	1.07708372124225	0.624810078588269	0.999652712931967
YBX3	408.677943519461	324.583701357683	379.980753179248	347.977861543185	439.654543284865	406.97684336755	1.07297052228532	0.642757746634814	0.999652712931967
TAS2R10	154.734967390856	151.33190768091	164.207741507922	383.741904799164	137.219924255951	178.186179162104	1.34629202047458	0.0501999635770093	0.999652712931967
TAS2R14	305.79277825454	384.645945823987	366.080445939762	448.992607069135	350.137198353758	408.746854807687	1.1427616309456	0.379477273274542	0.999652712931967
TAS2R20	183.576641494218	332.09152054085	271.632332474569	277.922526074072	247.56439167272	362.892499027126	1.14668575162164	0.36735672351542	0.999652712931967
TAS2R19	253.445415371156	459.17252956543	424.999875024433	460.208565392308	441.570044849358	536.469918646146	1.30141810878623	0.0827372184751139	0.999652712931967
TAS2R30	226.559437101548	259.217301895317	249.405460449023	302.374856653713	260.38988623716	306.360614157772	1.18091019722119	0.2734651275751	0.999652712931967
PRB1	245.723083908694	214.626546024359	209.599070390873	255.840294380325	144.624239011158	248.125809817579	0.939985330849543	0.683564573513978	0.999652712931967
PRB2	315.430492338009	220.401901500298	208.234967390856	246.053552516975	150.453126260988	240.130740136794	0.849966838123267	0.284363114356764	0.999652712931967
LOH12CR2	185.817497080141	146.533314622909	157.384944181249	130.301908729582	150.140246997091	164.194405303352	0.908392134007087	0.526890642656612	0.999652712931967
HEBP1	352.54372698836	551.063131725924	536.656706120865	386.451155855848	505.216924115043	490.388646617858	0.972002391061977	0.851646358333819	0.999652712931967
WBP11	1183.1122197797	997.806674891769	1162.579554112	929.516607755113	999.674053628137	1247.93643544429	0.945375488193148	0.711422251847198	0.999652712931967
ERP27	969.521299838737	650.88238249122	1131.76498816089	1011.91825145889	953.753621350652	1154.00322185954	1.15964263693722	0.329345657205498	0.999652712931967
ARHGDIB	851.877713639461	773.003374323861	845.74616170196	683.338490478348	972.776153327862	927.834260835664	1.03460246225721	0.822732245529808	0.999652712931967
BCAT1	1290.19782309516	1539.52083120419	1151.3487843702	1541.0619203789	1150.73653943553	1136.62475062669	0.958785461653558	0.781638561405429	0.999652712931967
RASSF8-AS1	130.62567390336	182.908235306516	154.33286103858	182.561548030759	123.661699920346	131.803819039243	0.931002331093741	0.637752191288672	0.999652712931967
ASUN	1371.30149002212	1299.78991722836	1334.67407422796	973.565838798633	1571.88957260408	1491.18747712288	0.986232758340913	0.927255173197126	0.999652712931967
TM7SF3	3277.83044100519	4179.36640232124	4522.01173070786	2971.40729244056	4629.85807939728	4421.41071391088	0.99392596386169	0.967993767043048	0.999652712931967
LOC729291	227.097910164244	297.886170001075	224.470075951273	308.508149809974	242.66344693695	185.772920211086	0.971129529006889	0.847009897243367	0.999652712931967
LOC100506606	148.876014399838	224.227298950006	180.254146685256	289.008942271387	144.713781644024	203.205579992639	1.12198256014647	0.448446007356758	0.999652712931967
ERGIC2	2531.55084015161	2749.78046624501	2424.49906257547	3117.55213701262	3216.96234359654	3274.22975792107	1.2484008404772	0.143980389354579	0.999652712931967
DENND5B	275.088425493001	358.283631890553	306.714764894923	391.373818214865	302.290560730522	279.031380084827	1.02978164041864	0.84674500891406	0.999652712931967
YARS2	626.195359657495	696.055551872277	717.179766781331	561.608836331133	861.966897518684	747.227166132905	1.0498609906828	0.748625657159783	0.999652712931967
KIF21A	201.735246358265	243.93967390374	237.255069881353	176.550103057429	255.82427670696	247.811363109723	0.986015497951343	0.926102353650047	0.999652712931967
ZCRB1	2610.85167524998	2522.85953429665	2072.41565567991	2501.99738101658	2584.77534926057	2069.08949316029	0.993372801156933	0.965071037687603	0.999652712931967
TWF1	1044.23879393039	798.022484176291	935.299440064112	1222.4290458266	1136.64359235893	1127.41557248852	1.26198867453368	0.12541945301924	0.999652712931967
LINC00938	527.48289765839	448.494827266932	429.290642696052	825.564453397089	358.249354918909	370.019460759736	1.0252141099507	0.869733366773595	0.999652712931967
RPAP3	722.304319348583	930.66976692038	804.727362111067	766.65297967056	986.489200814669	1009.08322182948	1.12154797114998	0.449974885516095	0.999652712931967
DDX23	817.734967390858	869.615718143036	884.045249429919	711.170874728888	899.656464849173	943.766928367045	0.986658797022627	0.929515508722814	0.999652712931967
ARF3	858.276447676542	899.018404418406	1052.04357699611	790.640375712178	1039.45977947425	1026.15311786267	1.01279864933218	0.933251191479888	0.999652712931967
FKBP11	318.963610851339	285.053450328268	431.105826386051	230.718520131577	418.11657894291	389.834581260997	0.986286203057097	0.927538744273406	0.999652712931967
WNT10B	179.205256635442	132.49812497165	103.832789858568	207.648527314462	137.291611985869	134.104723616675	1.15746351845142	0.335524556683338	0.999652712931967
PRKAG1	758.329678711264	769.005915399897	709.494701272348	607.734967390857	726.995193409175	740.716837634514	0.924812512773571	0.606709450622503	0.999652712931967
KMT2D	713.80514506497	775.617988346298	932.359404599357	831.995453403145	785.201585276102	882.945811053094	1.0377078200161	0.807408985156046	0.999652712931967
RHEBL1	145.165746451477	137.489727829408	118.674173184444	101.710553757027	120.625639925896	122.579142621484	0.859496020048012	0.318693185156065	0.999652712931967
C1QL4	227.768148883207	173.983350199047	159.018688624704	221.505126673099	159.542188028852	184.847281651489	1.01206370058432	0.937053128519284	0.999652712931967
FMNL3	293.118707590599	399.408714894619	348.508506316326	376.870407809559	330.521502512122	323.332420976644	0.995685504298553	0.977282458778871	0.999652712931967
BCDIN3D	142.824695982622	200.301430367947	148.572396096322	158.997345647112	151.386301486385	116.017062736091	0.869342565012339	0.356461184821214	0.999652712931967
CERS5	648.843726053585	791.762929032233	805.960681550049	745.917357139757	891.17158765977	822.535173907199	1.09711578824395	0.541593657752264	0.999652712931967
LIMA1	426.899713542937	456.41714702393	599.040804113033	290.521170697517	604.493853082105	491.432260811113	0.904266354598787	0.507497552133775	0.999652712931967
CSRNP2	464.778347792259	638.909096600279	520.03063009628	617.931727814823	444.035956793476	436.682029935087	0.918903749444385	0.577535134943015	0.999652712931967
TFCP2	401.157713661222	466.423179899305	527.17962623875	419.889313596925	501.596101660589	480.997268183335	1.00892580758585	0.953331910695256	0.999652712931967
POU6F1	203.014748539889	288.228380435964	261.848913638632	280.760417857656	228.280046295801	200.834080930936	0.943572726394092	0.702077703399118	0.999652712931967
SMAGP	1672.00162212055	2412.64919107364	1815.93283086297	1120.23025012397	2158.2290438644	1513.38948280124	0.793429412262181	0.1275414357193	0.999652712931967
BIN2	928.23061172375	1093.56239670625	899.580381336854	1110.53252729831	881.420813040535	1008.84195769174	1.0264380987336	0.863551347777944	0.999652712931967
SPRYD3	243.842171792557	302.679493502579	329.478898445486	249.753470919201	349.956659063184	281.489385947971	1.00389771434609	0.979560564413315	0.999652712931967
RARG	154.699308019034	107.67739006413	160.547019671436	145.192075627444	134.96240152743	149.051758391227	1.02981502829452	0.846577797025659	0.999652712931967
NPFF	191.748023429097	225.507032363312	281.822130559858	217.715108079913	249.357009001742	248.677841460482	1.034730027483	0.822100496557431	0.999652712931967
ATP5G2	188.253436356294	154.169531194807	189.940701021159	153.684978872193	194.982243724645	150.978124617977	0.93625396588816	0.664434516839558	0.999652712931967
CALCOCO1	398.375545407979	392.580687434582	304.261857496234	460.996617101606	331.031216369654	290.75942650202	0.976960771973025	0.877997747424839	0.999652712931967
HOXC13-AS	206.168041547583	143.616955181942	151.099844112211	173.852796131417	137.950629683078	155.864580532651	0.941861927251704	0.693234866091947	0.999652712931967
ZNF385A	206.170592094853	278.25442690827	342.145917117348	207.787913392471	284.646789181328	293.789549802646	0.960198266286482	0.78909419754341	0.999652712931967
GTSF1	659.810017322313	692.821761919738	821.560802498709	590.208967511725	857.078235186553	697.277111821611	0.979303217598919	0.890449033979988	0.999652712931967
DNAJC14	433.315897851728	519.292065441454	585.513825214516	430.681019011013	537.078585473858	583.508634626811	1.00808185361372	0.957722438434639	0.999652712931967
RNF41	593.315738381761	771.361786875755	660.218350746814	836.7279316514	682.669130978073	677.955651144943	1.0862290475888	0.585941024731368	0.999652712931967
ANKRD52	820.949975201976	750.912038363297	1173.6489573711	878.525470508497	968.345242554999	1145.59966851642	1.10439515787491	0.513139427745042	0.999652712931967
PAN2	808.555924214443	923.346952767467	766.81893078793	1100.88982569255	752.081707522904	649.329153575726	0.979268967328919	0.890266988816576	0.999652712931967
STAT2	384.428755546756	358.405207445907	341.777048737686	478.49898447851	293.364470235546	286.657168971399	0.948941463824306	0.729980456361402	0.999652712931967
TIMELESS	703.536770321019	734.880800605292	796.752795584947	489.93573208893	795.572665530169	769.193736930658	0.899516504794697	0.485537788453576	0.999652712931967
BAZ2A	773.385772734862	924.66433478005	1029.26541655806	870.47668442979	889.876608301978	964.589922056263	1.00501836090411	0.973700518858154	0.999652712931967
SNORD59B	188.084774858115	171.406079198496	236.329487467082	387.156186438066	169.01939045651	182.340571227135	1.161277709685	0.324765637368449	0.999652712931967
SNORD59A	460.853835496794	346.930902209798	511.688921112572	755.436890478225	556.859743946738	419.094016073643	1.29165864657371	0.091901706408807	0.999652712931967
SDR9C7	183.218465192931	155.49329813194	156.165605027707	170.30225785226	182.813346240716	146.574997615992	1.00849550109497	0.955569879740941	0.999652712931967
STAT6	378.58089309385	322.089870504877	425.025824826148	330.119838948965	415.843080415502	374.968390260023	0.997734282635558	0.988081174880352	0.999652712931967
NDUFA4L2	162.98255277017	150.391814242001	142.421871636173	149.817240101361	117.452016278029	116.011848695036	0.836233454116524	0.23885816247035	0.999652712931967
STAC3	135.562359059038	155.697292084804	152.56652087373	111.828087670204	145.570998652333	140.974681689079	0.893228327128647	0.457104205835678	0.999652712931967
DDIT3	214.06830072419	321.53255543564	177.391432520777	429.288578274208	219.19959888852	152.631787605062	1.05562104941172	0.72147633860633	0.999652712931967
DCTN2	265.789596423741	314.483039887525	310.750500004107	328.738375598748	332.576274373609	297.709834059641	1.07810882800259	0.620381549306622	0.999652712931967
B4GALNT1	536.107946616597	429.764715287392	537.053095847173	502.374463405213	585.17099392524	519.897692842191	1.07294140139806	0.6428858231335	0.999652712931967
CYP27B1	246.881840033123	267.041217872395	278.127191760239	203.793629150644	279.524377959513	259.478451990017	0.930679679601468	0.636122772114758	0.999652712931967
METTL1	510.377655493999	455.979088484252	598.901359938948	414.589000045124	724.477635584509	605.109663694569	1.09251730100773	0.560066322275343	0.999652712931967
CTDSP2	610.746331134289	751.408408637719	551.03731719399	742.027168481805	536.826778819347	568.838037308961	0.96406924036452	0.809562806136496	0.999652712931967
LOC100506844	216.173200280123	211.381870539774	148.109095204271	296.274304578816	240.815672945203	164.098827346152	1.20045061564627	0.228900063188168	0.999652712931967
LRIG3	209.469871505588	240.306041665625	245.724649206885	142.77188693019	246.683055134903	252.284096636087	0.895596327799212	0.467723807802801	0.999652712931967
TMBIM4	292.512377156976	362.927594522053	291.449924163807	417.48948618404	365.613397252776	360.429775364713	1.21149057671795	0.206415131372804	0.999652712931967
LOC100507250	193.784803297254	251.963191901769	205.686060421833	249.131101426286	217.574937071458	180.278726523008	0.990922917790141	0.952113262981705	0.999652712931967
LINC01481	115.284807294451	150.671169454944	157.90898798666	346.194511145851	101.551175698581	116.526844749543	1.14307311723018	0.37850475042248	0.999652712931967
BBS10	729.856807203885	751.974638026698	594.630634936904	809.584642715379	762.0276510281	579.822208665595	1.03105041287137	0.840399512065877	0.999652712931967
CSRP2	281.316712419048	237.56830072419	267.007029117426	191.56830072419	273.776038994574	247.808119774961	0.899723986088062	0.486488556696201	0.999652712931967
E2F7	1577.59681138328	1581.76136004388	1519.48545483312	924.524076507218	1585.94582434604	1407.9493537369	0.816557349981253	0.181990305243853	0.999652712931967
CCDC59	643.095572106623	799.884567398752	691.801557679619	658.428944678142	824.504793887343	661.893691386991	1.00323341635395	0.983037918801865	0.999652712931967
EEA1	699.901634057524	560.031142777105	696.897612699911	575.51815103128	682.733398938576	758.734967390857	1.02958143673322	0.847747919651177	0.999652712931967
UBE2N	212.406520832767	223.191459061166	253.310333881417	198.822687071872	273.600427825133	265.262050459114	1.06313031742434	0.686823594938628	0.999652712931967
SOCS2-AS1	140.566675010966	215.359067197016	151.258327424807	216.5774262827	142.062869502483	163.769066692696	1.03241333627388	0.833603356734236	0.999652712931967
CEP83	632.654129503897	561.65226603965	645.058363016389	535.239927534211	682.633937999814	703.288773694291	1.03883298409576	0.801886037294657	0.999652712931967
FGD6	361.324894538038	363.958709078047	440.982251813486	235.070705081197	484.535465426939	454.68573381483	0.962989235279086	0.803846567676921	0.999652712931967
USP44	728.266502817647	621.027179194158	505.705998907968	992.33567554301	423.956181507726	444.981590386585	0.935421880698136	0.66018735134852	0.999652712931967
LTA4H	1039.19169887958	936.640563662297	939.66551014365	780.567614153942	1196.99316596569	1008.10962365937	1.0098480102145	0.948540126221266	0.999652712931967
IKBIP	164.252773954338	232.707175585443	242.7690138071	149.74895538995	269.731967539386	287.669538380553	1.07784948556034	0.621500236730129	0.999652712931967
UHRF1BP1L	318.310180198388	316.408268647665	371.199446241418	270.80105139317	366.700468035745	391.936972445034	1.0135008653816	0.929622578504475	0.999652712931967
ARL1	337.928547144223	480.826720279016	427.567336215597	419.625615660095	511.808938231062	505.470164857359	1.16042157906534	0.327157753890881	0.999652712931967
NT5DC3	181.047182808565	264.734967390856	301.719637891326	173.659798643269	305.362247062757	307.241201915486	1.04054886015626	0.793494115994634	0.999652712931967
C12orf73	592.014072323953	814.305742034775	714.901634057523	635.401634057523	840.889550597265	692.234967390857	1.02382327844084	0.876776700086732	0.999652712931967
SLC41A2	175.344232078499	278.351357115789	250.635376776139	181.455622422819	251.441292498994	251.915635924511	0.979441087138598	0.891181824546092	0.999652712931967
APPL2	384.382755471	530.373536382509	465.820034042696	600.159377716454	454.770123229094	456.692856779996	1.09489619190712	0.550462286073669	0.999652712931967
PRDM4	905.314539390005	858.991271436838	1048.16364332479	801.912548619653	1087.16556356926	1050.18558505738	1.03949834937697	0.798627485670219	0.999652712931967
CORO1C	522.43049010898	401.56830072419	537.618229564415	469.042273630937	585.635817376114	493.234967390857	1.06302590980369	0.687299452186849	0.999652712931967
SSH1	171.4627598955	221.437868785732	238.154476474673	169.625328876454	232.417720839934	246.658330661038	1.02453097289261	0.873190402275701	0.999652712931967
MIR619	146.734967390856	164.41049707906	186.090751727206	145.352625934165	180.753113625509	182.142941049995	1.0215140723729	0.888513320884909	0.999652712931967
ALKBH2	241.475111447958	293.734967390856	297.682309414695	182.964323916737	360.524800851624	238.886244776471	0.907062510663706	0.52060939817459	0.999652712931967
FOXN4	154.334715189313	114.901623861471	108.079488888976	136.329050445304	111.278475085631	117.452381019446	0.975984174647056	0.872806556764044	0.999652712931967
KCTD10	407.554804432477	423.449005991481	465.98344958159	340.105409123716	472.575563632863	489.074008623399	0.99243160294936	0.960095415040416	0.999652712931967
MMAB	650.186456950449	724.702665521617	699.136740016699	462.968431681233	726.016715633622	710.833090810267	0.898466545883235	0.4807385412304	0.999652712931967
FAM222A-AS1	185.36590700031	298.441206722867	380.085180632292	132.002772416008	445.388661218779	318.199461558567	0.961798336452325	0.797548128436327	0.999652712931967
ARPC3	238.383519604427	317.643548237206	331.06830072419	306.889429683394	383.268509247109	347.56830072419	1.17705598717728	0.283007142006359	0.999652712931967
GPN3	448.211459701226	427.648140522428	430.040113788682	339.430705273801	609.292985977926	496.561171371909	1.07602868726202	0.629386508969038	0.999652712931967
VPS29	1257.17627527166	1738.32799257356	1193.84592691951	1621.44430927951	1415.48686213734	1175.25960026666	1.01116454866382	0.941710202468002	0.999652712931967
BRAP	1023.89443956896	1325.00295571583	1132.51928393116	1288.08260496648	1229.492832075	1292.02729834762	1.10020747076487	0.529389968260128	0.999652712931967
MAPKAPK5-AS1	684.548578378711	637.782152268515	498.241794472104	778.261693285583	714.855985184094	592.579765571677	1.1486597769619	0.36136708789628	0.999652712931967
TMEM116	607.879090402679	909.121535167284	547.852739343746	807.390786703734	688.214966818454	579.371501612788	1.02067469545041	0.892792275154281	0.999652712931967
NAA25	1461.45756963717	1442.73831369849	1679.77902579059	1362.28636174501	1845.41257121482	1798.37291763615	1.08477225535875	0.592035298337847	0.999652712931967
DDX54	598.709039787661	548.146863205607	716.46400687872	498.086319839044	665.981740805313	689.499228070568	0.990827073303742	0.951605912384825	0.999652712931967
SLC8B1	460.773313213521	470.265115153651	404.941404174634	418.098998440769	380.80594577773	323.095021993196	0.83694505861515	0.241099148575039	0.999652712931967
RBM19	543.568300724192	563.189457911753	748.973529776191	455.992462299311	717.912203151314	715.899066049703	1.00732256427853	0.961676756409249	0.999652712931967
MED13L	1661.98712423595	1735.64369206917	1529.37299784995	2040.6119628605	1387.31443059388	1489.47053219684	0.985043024871218	0.920941073334681	0.999652712931967
TESC	311.989532104688	329.215141396147	317.824122919816	258.30505496992	369.475767681863	362.30649002333	1.01936433029672	0.899485469102096	0.999652712931967
WSB2	2812.34758037117	2029.22015543537	2637.4719430161	2427.75424913345	2660.66201536131	2921.16620506691	1.07825520505325	0.619750650141786	0.999652712931967
RAB35	441.426957588747	607.401634057523	543.61198407361	506.651634057524	557.392297509747	592.672728064678	1.04717799638424	0.761432660727612	0.999652712931967
RPLP0	1344.2869786199	926.412855219984	1180.38191631444	1233.17234285	1272.71355243213	1208.53481162702	1.08867478872181	0.575793785964182	0.999652712931967
PXN	172.854756418094	209.16893776985	232.47253216513	257.509760980796	199.2694427426	230.741711428285	1.12099440937152	0.451927440570446	0.999652712931967
LOC101928300	194.434110518159	303.735536225108	260.484654644119	211.937676879028	327.371914099869	266.908065781833	1.06378458448362	0.683845543899549	0.999652712931967
CAMKK2	647.416823024575	489.31189817443	674.370869202251	459.477125437531	623.702444428639	636.387668466613	0.948632893513506	0.72837090165389	0.999652712931967
ZCCHC8	553.274075284732	787.022202222423	580.080898587785	728.524063799635	571.034476814102	567.786478384249	0.977894047169075	0.882958712094241	0.999652712931967
HCAR3	141.208134348689	133.830404400813	123.000770992721	102.06711417721	121.621627759812	122.814591156576	0.868843237178817	0.354491227593764	0.999652712931967
VPS37B	351.051069994402	423.69802378491	439.609556207115	449.194434881347	415.394237500114	358.262878792428	1.00739763586029	0.961285613265074	0.999652712931967
ABCB9	187.305786447938	154.834666365691	197.382663637556	143.820118894907	180.611223355157	162.079260638877	0.902653646172924	0.499996605540501	0.999652712931967
PITPNM2	603.810428784797	689.357542780265	542.318877373872	587.286222458532	500.655211064265	451.520103960009	0.83782875311799	0.243899955069052	0.999652712931967
CDK2AP1	552.309959697891	571.776230893015	674.843191193678	499.297669551754	625.883469693007	612.597108121481	0.964877190758677	0.813841593463675	0.999652712931967
SBNO1	2482.69532406651	1832.87007041801	2189.37959458064	2051.24846169658	2070.1538511317	2343.10501350646	0.999567570288475	0.9977272050005	0.999652712931967
RILPL2	764.229519979035	1069.96581202851	1383.37614393586	890.550994644476	1258.55497241958	1344.55283587106	1.10033506854904	0.528890060100202	0.999652712931967
CCDC92	354.211656903312	446.901010070104	370.945155482053	486.388428706821	364.812381047501	385.229641444116	1.05195267796396	0.738711409265747	0.999652712931967
DNAH10OS	152.462710871939	113.682571483006	146.061907469132	216.676792262161	107.775475159172	137.064511818405	1.08132013780701	0.606624794528315	0.999652712931967
NCOR2	464.793550974639	564.966738889008	628.232577354911	475.987413271031	509.162892102066	593.271279011267	0.9552140535603	0.762833588007933	0.999652712931967
SCARB1	437.221816905607	341.473535475063	652.336911016813	268.936100728645	540.798317052758	563.195461443924	0.943925208110319	0.703902694423662	0.999652712931967
UBC	377.439064277616	281.234967390857	376.318085456575	582.401634057523	400.419130107455	341.06830072419	1.25806332391031	0.130558804148718	0.999652712931967
DHX37	337.333122942972	333.776296921517	485.941309015747	296.8360538819	449.401830074985	496.460264771294	1.06572681707871	0.67504480679775	0.999652712931967
LOC101927637	111.58883068869	122.988550959241	103.143017097313	128.850346676232	130.17992311492	113.54015593445	1.10395477416275	0.514833168174038	0.999652712931967
STX2	740.336933873358	854.466399697089	934.981886878513	916.073611631144	1055.23473097729	989.173180491458	1.17365754000669	0.291632687386277	0.999652712931967
DDX51	213.182026523859	168.893552750565	216.737134710384	189.156893128625	208.186347907856	194.778446597074	0.994274063186733	0.969832398136479	0.999652712931967
LOC100996246	288.758153456227	281.526142793896	223.18736374629	394.35058188051	219.229402139658	258.750628700816	1.07229275151504	0.645742297419465	0.999652712931967
ZNF891	234.147444097593	344.18205915615	266.025737948479	380.709236634296	296.421304983797	299.33357504358	1.16364091957694	0.318230828364259	0.999652712931967
LINC00421	132.871536550753	117.456956094356	133.271796870976	116.436081135035	106.239747765618	120.101110743652	0.893904027843218	0.460123445851098	0.999652712931967
IFT88	135.657099376426	208.890336533531	177.324233580814	195.750972516345	186.380647021226	199.6482783713	1.13174117078346	0.415048853976291	0.999652712931967
IL17D	195.870490334637	171.929601309269	146.188716115948	168.015439891074	184.923522329243	153.310421865675	0.989068802661276	0.942293526368551	0.999652712931967
SAP18	1624.99428096885	1517.35384806957	1273.20904069416	1913.37589613911	1644.26244952506	1447.86456071289	1.13210572033195	0.413835862173426	0.999652712931967
MRPL57	833.595203214392	730.397266331246	679.434496066452	604.076075097731	821.969546026099	644.096111932574	0.917794323135261	0.572111321303358	0.999652712931967
FGF9	382.111338822072	424.097854256156	363.460263438629	515.856265539083	367.703918693659	342.65885713841	1.03337669801464	0.828812452771464	0.999652712931967
C1QTNF9B-AS1	120.734967390865	155.881126700994	127.594695508755	110.901634058338	166.234967390856	120.131633099062	0.973388388366774	0.859010403987745	0.999652712931967
SPATA13	146.613374355125	164.938563773793	164.803758251378	132.585103545366	143.291912205739	155.469338882279	0.904967017192292	0.510770556829794	0.999652712931967
LINC00566	320.574763908798	241.016836184273	244.820109508246	307.284435955066	243.068458826349	234.248910215669	0.974333533815487	0.864033188354322	0.999652712931967
CDK8	1079.35919734539	1176.08811206781	1237.66659151289	1069.25012686933	1367.15419334899	1435.35251496541	1.10123993732331	0.525353488948941	0.999652712931967
WASF3	420.078295648901	480.3712566895	577.89467855904	388.56112295059	475.961023117964	534.085004639668	0.946153766506547	0.715464435582643	0.999652712931967
ALOX5AP	490.277592153235	510.964038520494	405.277446066405	346.116356110004	493.03019381417	395.336390297966	0.872621425665264	0.369539125039591	0.999652712931967
B3GLCT	302.016909098291	443.031724411034	426.726961437297	325.935581761946	504.355259440261	451.512336252165	1.09137481332553	0.564714958030313	0.999652712931967
BRCA2	1143.00624845032	1699.19193541319	1343.691403518	866.714580976008	1293.98085588817	1415.46108371727	0.847299796329684	0.275155712769874	0.999652712931967
EXOSC8	1418.1573248487	1967.42663881083	1535.86299413567	1435.38450717654	1893.56874363083	1653.61988885794	1.016022191743	0.916627180169091	0.999652712931967
WBP4	202.692176400919	285.175610610958	244.002239699203	271.945321545559	268.636115333372	280.201675327891	1.13220355207318	0.413510763445935	0.999652712931967
LOC101929140	107.03742460136	181.910564389538	123.308677393588	198.957393676934	127.617042562217	105.800290887457	1.03814050520357	0.805283258124302	0.999652712931967
NAA16	1056.86450656975	1117.47589230284	1246.32856560699	1164.42132885481	1310.66385954344	1358.02785164077	1.12083076412772	0.452505760611019	0.999652712931967
RGCC	517.268962491584	568.850780344845	465.495986061673	426.724865655195	579.906313062921	462.954873104894	0.942188739061874	0.694922159631109	0.999652712931967
AKAP11	565.416989313091	773.931386125868	621.261060927027	723.348613706283	631.940629956544	666.267746047789	1.03858590629843	0.803097486189849	0.999652712931967
DNAJC15	2343.4434266258	3227.03283593168	2841.12392441889	2445.67414950327	3399.77932390818	3314.42355883418	1.08651676310602	0.584741823936054	0.999652712931967
GPALPP1	741.383375093813	806.644237093371	813.513705998399	984.253026797922	928.577083998706	806.831029054681	1.14869796918722	0.36125191225025	0.999652712931967
CPB2-AS1	165.51331479738	229.645164472658	156.637652896488	200.305061164728	165.92575677291	150.75378362272	0.944124310981795	0.704934012665828	0.999652712931967
LRRC63	157.248953698662	310.14390281045	188.072385547321	283.349543083463	176.800218336966	174.414522354077	0.983944578400007	0.915109093405868	0.999652712931967
NUDT15	356.251835589819	305.298826879294	409.393062468721	234.308054265055	471.588410072779	423.94459264315	1.01705765277453	0.911305788132925	0.999652712931967
RB1	3646.68342586705	3586.2965541085	4719.31631210836	3485.69968702229	3905.08896554265	4952.7191847503	1.0298652835444	0.84632613384487	0.999652712931967
MLNR	332.276434737396	343.979318009781	244.037429397968	252.218458236415	320.06698313666	287.407922680652	0.940465181212751	0.686034266490944	0.999652712931967
SETDB2	316.668115864704	462.516386540792	387.599587775674	415.062645438347	423.716629438835	415.616544702736	1.08790023988377	0.578995889858333	0.999652712931967
DLEU1	163.720602267535	220.553865355809	210.76183724921	206.532183990858	230.847833844276	214.466271090032	1.10345388083372	0.516763980836817	0.999652712931967
RNASEH2B	2591.96358704313	2983.54432744543	2208.3820539972	2856.19950567582	2739.98693512196	2416.11161803737	1.03452139103723	0.823133839680386	0.999652712931967
WDFY2	503.979559633987	444.751374985792	555.966771329436	603.978364354026	496.866122333975	539.399489100888	1.09109880549074	0.565841508091019	0.999652712931967
CKAP2	1146.3145563761	1046.92453028586	974.995599586345	771.06830072419	1082.53545275668	947.327594887014	0.877548461171838	0.389647333904044	0.999652712931967
HNRNPA1L2	191.870939060042	382.493400841672	136.247244746241	356.595926234827	314.888629385622	282.610220672892	1.46955816909391	0.0112401594151637	0.999652712931967
SUGT1	591.06830072419	606.755689162099	561.507799175267	606.108364413015	756.907738269387	875.901634057522	1.25896526169822	0.129362268184209	0.999652712931967
BORA	965.465496990433	1117.20568020839	909.084496494607	659.057565620726	960.581268540875	896.171783109843	0.833281093625798	0.229697896890599	0.999652712931967
KLF5	149.230663009047	199.383066398236	191.508078103924	133.376619003953	181.06830072419	178.404550174747	0.911027611584323	0.539426632188254	0.999652712931967
UCHL3	1358.88515876507	1706.23496739086	1525.10589041656	1148.10717977886	1942.20650657759	1999.78770161158	1.08038873255283	0.610596546343939	0.999652712931967
CLN5	360.928413120658	519.780110019844	441.082662494818	418.88825519447	536.60818080324	463.668038247678	1.07994251555237	0.612504625868544	0.999652712931967
SLAIN1	519.959211578416	477.843203430623	522.420002756217	452.281749819265	582.718869268729	565.201052592293	1.04696510427051	0.762453145511412	0.999652712931967
RBM26-AS1	310.011784638292	723.592004742921	451.096763875015	428.534061098488	446.442589013875	421.740807840068	0.92729582686088	0.619107516261622	0.999652712931967
NDFIP2	637.670095360796	591.233946769449	535.916641752681	710.04410943174	708.391480160969	593.818084495001	1.13916458272656	0.390838643536137	0.999652712931967
GPC5	194.916539483916	144.502813002133	220.901299421742	128.825368470656	236.083623255788	188.486634747472	0.973064250122337	0.857288017287606	0.999652712931967
GPR180	1558.16837036491	1628.88480073793	1366.96892581277	1229.44030903771	1728.84801032752	1370.22766428172	0.943331924493736	0.700831534677596	0.999652712931967
MBNL2	1292.58398365812	1424.19514042878	1085.96199294598	1870.02174001664	1137.65874362528	1093.1302695704	1.05170974096314	0.739859688015424	0.999652712931967
IPO5	273.149072157681	241.154819982173	267.026591156357	218.33044727785	274.731234164667	283.416258304226	0.988702512870559	0.940352401532206	0.999652712931967
FKSG29	757.836755534235	616.950065546238	902.076588824933	604.88337931289	687.274710113002	631.176418046039	0.853678929878064	0.297471820856253	0.999652712931967
MIR623	309.152737678828	241.33248037153	227.012198847104	338.980640744128	204.168174242615	256.943407464868	1.01637533537047	0.914811280047513	0.999652712931967
CLYBL	319.291951648351	313.841252852783	287.245171588256	412.995929230294	378.282400438609	257.512540110689	1.11807220416284	0.462330069045427	0.999652712931967
FGF14-AS2	780.957166918302	615.963891155094	330.829692433561	438.56485750384	635.609449147938	532.066173863513	0.976789444139264	0.877087028435838	0.999652712931967
LAMP1	788.217831758699	750.927438098469	936.122121825852	652.193659116843	801.018945573858	958.001772271371	0.966650867770887	0.823241469200751	0.999652712931967
TFDP1	727.015127675348	629.000949290211	887.983536260766	649.97624165579	779.428085951098	773.905741170708	0.988372484552306	0.938603128902016	0.999652712931967
GAS6-AS1	427.000234750031	422.748169211875	371.502426068733	417.234544631538	355.373636910731	301.846183446693	0.873896265771261	0.37468989800387	0.999652712931967
MIR4502	144.549074672062	187.426981774005	174.758621141521	174.605017157841	133.902164912027	146.267283347616	0.897225948489202	0.47509420753798	0.999652712931967
UPF3A	522.637339744771	662.406820977464	626.218083412131	685.865771418827	627.14229130233	629.785655959479	1.07708269732802	0.624814510891602	0.999652712931967
CHAMP1	472.363470344886	624.638806237932	565.48736459578	410.619513468931	547.235566414198	543.968281650518	0.901473784668645	0.494537978403118	0.999652712931967
ANKRD20A9P	137.454128582938	202.219977917637	163.569205130908	146.298107590121	134.060724726433	181.512959982173	0.921696998432317	0.591267709291191	0.999652712931967
ANKRD26P3	124.499920125253	137.92038070871	128.53090841689	183.433117761058	102.785720278903	130.089159549041	1.0358149637423	0.816735343522755	0.999652712931967
ZMYM5	160.674812407225	278.06830072419	219.039229370181	197.685166805667	193.570410800523	197.763951186293	0.917866810061926	0.572465158209013	0.999652712931967
GJA3	203.824689937522	228.377685034096	233.991566398299	170.803476775041	224.379614141762	217.860541453164	0.915199990454595	0.559498077028283	0.999652712931967
CRYL1	275.141838320136	263.895153675985	273.249686616286	267.405968799515	297.9621714196	178.793940527351	0.89545912678742	0.467105575459066	0.999652712931967
XPO4	1144.90907956423	1348.24159503578	1352.43990448729	1296.85328839562	1505.93408377745	1536.27378237464	1.12850350079342	0.425931118244365	0.999652712931967
SKA3	2908.65504531163	3414.62867168945	3201.53917201974	1581.43966802269	3737.1657594219	3293.35467245493	0.849075528190206	0.281266362500138	0.999652712931967
LINC00539	254.240543234077	334.020491552194	291.775000137277	304.196343827042	232.040923049151	296.049216773419	0.944797708775132	0.708424492876491	0.999652712931967
ZDHHC20	1582.29127201328	1240.59842348349	1487.05135329152	1548.34804052497	1329.65619715521	1445.42690531861	1.00643752356804	0.966290926093863	0.999652712931967
MICU2	539.778856839711	519.335258822138	490.375585735141	639.803033819257	550.747175761609	612.134984409298	1.16203110212109	0.322671472206673	0.999652712931967
RNU6-59P	182.990954711231	261.18970911556	237.795145952107	177.134160797187	206.481627439116	198.439704089951	0.861141554149498	0.324844892857522	0.999652712931967
MIPEP	216.01209297041	216.834474107537	281.829863904467	206.700975653032	249.621784491928	264.004557045127	1.01052642702798	0.945019027586423	0.999652712931967
ANKRD20A19P	210.578369032318	223.779866181519	164.978781943139	216.846567998399	176.422355230211	187.246739547464	0.973088912500911	0.857419063168061	0.999652712931967
CENPJ	598.826848497971	575.027320328801	578.663040773872	406.208205365284	673.621929613574	616.018490752898	0.945760249416416	0.7134200159836	0.999652712931967
MTMR6	1539.06860000533	1395.44662959854	1318.87636167805	1547.86845905115	1210.9653228394	1372.1262030068	0.968340673601138	0.832204440520623	0.999652712931967
SHISA2	646.465738091509	521.529904931556	420.160917647324	1459.96790706188	372.191372769731	430.007618803694	1.18154008457471	0.271929768114291	0.999652712931967
USP12	640.284603979347	693.416646720727	736.712438069459	691.845375706398	880.036211033101	836.430789078186	1.15902131702091	0.331098670196548	0.999652712931967
LINC00412	366.263488017552	626.524421323819	432.347681356001	704.893941469522	341.049488510208	426.961324577613	1.01139697589728	0.940505772899721	0.999652712931967
MTIF3	173.945279959556	222.178563060969	180.089869824985	179.525914326674	230.105939286779	177.326193817778	1.01720369064129	0.910556027449176	0.999652712931967
LNX2	788.610519913234	1052.7993386151	1004.44773728715	786.994766550112	1005.80219707303	1045.95123408964	0.997593128124368	0.987337795601044	0.999652712931967
FLT1	160.973752187267	240.299716401984	200.824926450188	228.018059101529	168.599336092813	224.206963988079	1.03525996651757	0.819478119536175	0.999652712931967
SLC46A3	665.326132814717	801.07482196316	637.637407874218	935.278468621856	622.848942304347	577.222927114728	0.996464725920077	0.981391818710038	0.999652712931967
SLC7A1	1593.07998141829	1921.96670172789	1932.87577895366	1426.06528024295	1539.3902509303	1786.50411789632	0.871836255857833	0.366385083548385	0.999652712931967
UBL3	330.983269766692	316.383684226447	272.360249216818	404.616790373275	261.340287189081	270.995739271891	1.00157381337297	0.99173666517569	0.999652712931967
KATNAL1	288.020906198324	294.033287377102	251.08526755091	344.859315727143	249.224927130511	227.034857606586	0.971765357172605	0.850387181502449	0.999652712931967
LINC00426	130.657712662366	216.516899828535	137.41821231777	210.233406600268	131.086900530658	109.037878334069	0.917745836921473	0.571874683649981	0.999652712931967
HSPH1	2221.25660856776	1218.72179652197	2476.87486067594	1488.46641530675	2391.91032549436	2379.98421039944	1.08114400448107	0.607374724495886	0.999652712931967
N4BP2L1	208.32664482353	289.510305052827	188.27676914618	345.319554263803	208.914589364257	228.108444209462	1.13164073835251	0.415383467573649	0.999652712931967
N4BP2L2	806.488474287767	1423.40366755522	1082.49426288368	1420.35868396084	835.916419502822	1007.95608902803	0.987529815834256	0.934135385762552	0.999652712931967
N4BP2L2-IT2	852.514731702474	1122.2602739498	973.101171698916	1140.45095428324	781.815404873686	921.741415742803	0.959280213767832	0.784248466170664	0.999652712931967
ALG5	154.617466614793	167.234967390857	184.781372943066	139.240950084167	219.234967390856	194.803884949905	1.0756645623221	0.630970342882288	0.999652712931967
CSNK1A1L	238.377508590222	190.72157873427	240.125822935173	207.23108869166	265.10897460968	236.984303244773	1.06046982317394	0.699002231953416	0.999652712931967
LHFP	251.793796869156	262.501090141309	265.23617783562	205.855860033517	254.854397550882	232.507360739121	0.886123779554071	0.42590734076634	0.999652712931967
MRPS31	409.985948984434	551.215057450196	444.638247849638	476.208300343808	555.071317674585	529.643007226133	1.11689078787643	0.466581178987588	0.999652712931967
ELF1	3038.71546590463	3961.77822098476	3209.72832000363	4140.2043987514	3190.41062732341	3129.90163405752	1.02278306387016	0.882057153135235	0.999652712931967
KBTBD6	521.496504617183	598.247856001523	611.371347151702	441.176280280882	734.884391509973	590.146206054003	1.00103913107653	0.994542511761246	0.999652712931967
KBTBD7	319.339380892091	344.634157354187	347.229291255148	226.949899031834	375.386225714113	368.051031362484	0.93618800258447	0.664097566194327	0.999652712931967
MTRF1	722.320704235943	930.198349519819	828.376112274928	989.959810449216	842.752553067239	884.730731130423	1.09866473879099	0.53545772765767	0.999652712931967
EPSTI1	205.32384519156	226.741942022504	220.17682838151	139.448495081186	214.985607045024	230.963444424242	0.877420682870123	0.389119031611039	0.999652712931967
ENOX1	190.06830072419	271.502054417297	245.06830072419	155.686491241721	209.835839225368	243.370216574695	0.856661714411325	0.308250479312874	0.999652712931967
NUFIP1	373.903912854616	423.900143595895	519.330987937746	420.912255663529	550.271402517846	594.548435299599	1.18712371614361	0.258612008576133	0.999652712931967
TPT1	1297.12758606905	1257.46953172665	1850.00568888443	1106.91994944722	1587.63602693461	1483.29733273065	0.952388293309224	0.748003316660009	0.999652712931967
SNORA31	278.497537267069	120.397402490392	222.25614664029	250.632964101174	224.375260150909	258.443635441519	1.24938296866004	0.142564798562819	0.999652712931967
SLC25A30	335.749762442648	406.470749630511	393.450012987559	379.997709697329	467.342553615234	428.497885662901	1.12325097539619	0.444004010576768	0.999652712931967
ESD	914.052210094931	849.825646059948	787.66253373259	727.355111656954	1014.11564711319	841.568367230445	1.00483353159829	0.97466648238296	0.999652712931967
LINC00441	245.74648697623	345.183995858228	251.765993308611	422.234967390856	231.159831301282	199.915236936923	0.970344185114972	0.842839273754881	0.999652712931967
EBPL	781.028187395354	792.275999824297	832.974438411604	550.976979768671	968.364594590068	843.50075169116	0.955786699417438	0.765844441466808	0.999652712931967
KPNA3	2374.93106591085	2316.56211292003	2797.64960678899	2103.15140967742	2642.71373113623	3157.78695512074	1.04473241486745	0.773192539638929	0.999652712931967
SPRYD7	259.854891903847	372.672107253025	338.704415814922	361.267841828646	391.563055179603	360.818369570587	1.15881382899084	0.331685635658502	0.999652712931967
DLEU2	255.384314132994	312.323444276343	330.048654297098	214.922696855841	307.095655988454	339.998523661818	0.948168242188733	0.725948475750147	0.999652712931967
LINC00282	182.027754620481	139.231769743	147.345942559707	178.772393719589	140.12929065708	134.942321420827	0.967359289352905	0.82699820866996	0.999652712931967
DIAPH3	851.750966088106	850.907048471693	919.674606042644	437.965093090386	783.222332167329	856.330878864904	0.760990212555958	0.0720555096077322	0.999652712931967
PCDH9	363.060908101478	394.770262421955	323.215876259328	293.844393848775	421.720788482912	398.727430087592	1.02172489633043	0.887439645309627	0.999652712931967
DIS3	1659.93213988743	1270.83872958871	1473.92491756183	1670.86991980069	1527.00989129934	1644.54167097374	1.10507328222631	0.510538326121682	0.999652712931967
KLF12	1781.81838212782	2073.7632896351	1780.17910495811	2342.54145309465	1460.31009582643	1612.10011295541	0.942929786136377	0.698751524006583	0.999652712931967
COMMD6	244.386249996719	208.165844521224	186.653571826787	203.743638865577	197.826635798289	167.840168746676	0.893128734486667	0.456659945366938	0.999652712931967
KCTD12	524.335871220156	505.195595837368	665.835264366015	394.523571665087	686.744302635664	647.699372329875	0.998317137154496	0.991149722057344	0.999652712931967
RBM26	1550.76238553071	1641.86880393047	2083.51473230837	1535.80295535219	1800.14723424889	2094.09730786578	1.02956404280554	0.847835074570755	0.999652712931967
TGDS	325.702915937553	424.493654859998	309.356504873509	325.585404966984	418.370929275079	393.354477269098	1.07800177175871	0.620843203248694	0.999652712931967
ABCC4	795.028539125955	692.613604686756	786.481883880871	654.626828828974	845.207851182639	838.904410994021	1.02337730175696	0.879039301865939	0.999652712931967
DNAJC3-AS1	157.878837900092	134.576420574068	143.670060263221	124.462132087248	156.107510045834	137.401634057523	0.956308290791945	0.768588372019392	0.999652712931967
DOCK9	491.566515473092	641.677300726975	604.753553390458	829.888561465725	533.4452873052	602.212146857756	1.11804836736367	0.462415582907177	0.999652712931967
UBAC2-AS1	179.789759366561	176.900329463546	135.925257696401	142.702587140366	151.053525243458	123.304415289883	0.850320261039004	0.285596500927041	0.999652712931967
GPR18	187.767421791155	254.309375317139	227.521607021994	229.098599852946	195.646309121797	287.067132965711	1.05801242629766	0.710347918169323	0.999652712931967
GPR183	431.558857415137	155.235764371341	423.13406178752	177.115315023762	435.158285839723	472.067075986842	1.08675695032944	0.583741839261653	0.999652712931967
TEX30	605.561148614368	609.114230144407	569.196593200065	498.773843692221	718.094969697739	654.641959332445	1.03750480579928	0.808407165239229	0.999652712931967
KDELC1	251.029097466482	287.893533157942	287.285804823115	220.648208185855	336.027429714902	287.06830072419	1.0083161980908	0.956502798060027	0.999652712931967
ARGLU1	1630.80536556076	1423.56369292135	1254.29851013418	2068.92820215714	1253.30808140145	1272.51554028266	1.04254658755129	0.783771168717888	0.999652712931967
CARS2	403.708376660615	407.05446476728	515.950361394554	318.169388345409	527.330173966885	504.794439750844	0.999637311664232	0.99809382243846	0.999652712931967
ARHGEF7-AS2	124.91763677294	114.254612512621	108.062177821471	134.175237940012	133.874128325413	119.759774964198	1.11729947523877	0.465107634394922	0.999652712931967
LOC440149	396.648817822163	635.10671160911	450.733202467317	416.629885412811	606.44768572219	527.182071461124	1.05465559048593	0.725993260708592	0.999652712931967
MCF2L-AS1	214.453508508418	286.967302134912	337.969806169153	233.642798481748	307.168062656388	289.23931656306	0.999341916319663	0.996540812448554	0.999652712931967
DCUN1D2	425.604299538414	466.315240847895	570.952719857052	510.516990520499	568.46098161754	513.802352014155	1.09582295944054	0.546748423367788	0.999652712931967
RASA3	273.177085002853	200.583273725775	202.075756809891	224.900796090283	250.871340771713	209.687997327757	1.0223214504297	0.884403863777642	0.999652712931967
APEX1	3279.25229280362	3522.33551764058	4047.23496739086	2617.79254237578	3925.81995533669	3518.38826162542	0.917941769047434	0.572831142066099	0.999652712931967
PNP	889.857608765692	726.731488845212	819.139773527882	701.819865116917	888.833431671486	894.577425827924	1.01750641090972	0.909002453952357	0.999652712931967
TRAV20	1036.35476936869	1824.21144396277	1188.70059679203	1794.02519307226	1406.12452058498	1126.62825342946	1.08141473652951	0.606222239039995	0.999652712931967
MGC40069	110.185735723644	145.27207746453	109.386301909895	160.567740093216	107.625722005233	115.297847727242	1.04401892211766	0.776638633505294	0.999652712931967
ABHD4	397.788388480993	485.503585969019	446.774696782475	520.84825325997	444.453653926918	374.146510378724	1.00126436475811	0.993360362495812	0.999652712931967
LRP10	364.560697097982	451.934066847571	457.785415054251	416.375579914005	380.527555674693	365.742321141737	0.915896853411295	0.562876329933873	0.999652712931967
C14orf119	333.438289567381	405.759362889472	440.560303086695	249.661457831626	446.886596045161	363.291095462385	0.879369504476067	0.397215355958619	0.999652712931967
NGDN	336.331248179474	399.380857016976	313.44119104434	455.943623119387	525.695157348546	463.99262254821	1.38234110316301	0.0329853185229825	0.999652712931967
THTPA	170.440691743103	214.702905611356	189.821404612021	158.571067132346	203.162183160975	178.296096402269	0.938607645285172	0.676485795040416	0.999652712931967
LOC102724814	262.496245842527	245.881410516783	273.903195674412	325.168312406227	208.160736764563	219.965825382931	0.944362612162227	0.706168798408796	0.999652712931967
PCK2	378.360766775464	400.401634057524	338.408340327694	321.901634057524	248.491167979872	247.924326860008	0.72862392643953	0.0370715424662684	0.999652712931967
PSME1	1702.23496739085	1705.87413476943	1799.44831946567	1311.87196358796	1989.06830072419	1505.32848484508	0.909261603983001	0.531013901877083	0.999652712931967
GMPR2	906.90845975932	864.062121077965	955.371342731638	723.883819215163	858.114956117691	749.339661701349	0.853501214530721	0.296836502746756	0.999652712931967
LTB4R	435.022009215353	485.061809279101	523.754852772929	504.677176600147	447.08266372585	406.759263248218	0.939941572042315	0.683339460977896	0.999652712931967
NFATC4	183.673927098068	151.947804321457	112.37517930472	165.612607471163	155.501011740023	122.174453166362	1.00107102934145	0.994375075306166	0.999652712931967
SCFD1	458.905261633823	495.043203991559	480.976018564291	519.666438252323	601.44354224234	569.121028090008	1.17637251325064	0.284725829222592	0.999652712931967
SRP54	601.600308241872	684.113297355865	603.919334104668	794.622234296353	692.716288962395	755.691625936371	1.18726747073296	0.258276021843749	0.999652712931967
PNN	1768.77615523996	1238.21141283728	1583.83424559584	1807.87115761975	1666.05859597455	1545.82764259699	1.10309725392081	0.518141502885394	0.999652712931967
LRR1	345.180958773162	425.280886176755	335.916586935716	303.919678107651	461.299884522042	433.328898287191	1.0720175413106	0.646956353601684	0.999652712931967
KLHDC1	191.482153155736	443.344488794863	216.303139079205	618.09090422845	222.048053869406	202.337517400907	1.14783932801209	0.363847789246807	0.999652712931967
TMX1	3755.57981401459	3982.25425371172	3368.14726933016	4262.60513350349	4127.1097416881	4360.52997439754	1.15050306822063	0.355838902896318	0.999652712931967
PSMC6	354.351126094013	343.116405462202	376.681706769045	440.184412137917	437.126939348374	421.687678630915	1.21002526254168	0.209292111089953	0.999652712931967
CDKN3	1317.11975661232	1169.69686754524	1085.90318486886	852.178215942704	1262.89532225702	1206.33333082304	0.918949835054186	0.577760821108757	0.999652712931967
CGRRF1	278.083333303378	342.548289832439	223.582140026867	328.756059099259	332.082991387662	264.188776182246	1.10636975819267	0.505589061152559	0.999652712931967
MAPK1IP1L	1580.79730188473	1550.29577596122	1904.53480625186	1267.83342343814	1694.40922692676	1624.11277148948	0.907553718929198	0.522926473440915	0.999652712931967
PELI2	844.10799408898	899.61778732241	730.035826263218	991.560571985208	604.598993439797	707.925992038562	0.914797078347355	0.557548168127281	0.999652712931967
AP5M1	753.573289648427	845.734593395665	886.21020737956	962.040736418109	949.818334500569	930.495553728934	1.1460863088194	0.369189800719112	0.999652712931967
NAA30	1048.55244483682	797.163868469527	839.426360499084	1000.67038429366	803.946764305095	824.529118581011	0.981449571586272	0.90185564379062	0.999652712931967
ACTR10	567.187550220427	849.791385541869	612.767931388335	805.401634057523	808.566473613165	830.080608228044	1.22321975773595	0.184529756457484	0.999652712931967
PSMA3	2138.45632563523	1938.88217737489	2241.66896764327	1870.73138834164	2820.22068288237	3010.55932835731	1.19556394975308	0.239461229169254	0.999652712931967
JKAMP	817.634255191797	605.064226016197	660.736436299313	681.286327032828	809.396560425144	695.727665098333	1.05482519967268	0.725198745077978	0.999652712931967
SIX6	853.141932793971	809.504914253504	867.37969588407	611.606883241809	882.397773769081	752.21047517284	0.878365707077435	0.393034734646803	0.999652712931967
MNAT1	961.029629491624	1171.39086772852	1043.4558997643	1189.4637545779	1258.12476027199	1177.26876224535	1.14466730276141	0.373555554481415	0.999652712931967
PRKCH	173.977257698125	179.33278207645	226.039532321123	183.997574822299	209.910740504918	230.452062332951	1.08067954310154	0.609354848850556	0.999652712931967
SNAPC1	892.820322213671	1057.13406250952	855.821415748213	890.51499883623	1157.69345265359	1178.88121809621	1.14588893795386	0.369794807627422	0.999652712931967
ZBTB1	379.96147074341	496.480641425043	347.345342926325	557.47208286266	396.71615639517	364.458514272513	1.07147633613288	0.649347465602113	0.999652712931967
GPHN	500.869949835604	524.632643829204	690.702551900237	438.70679406217	609.360383068633	614.778830212418	0.967457831030851	0.827520870175084	0.999652712931967
ARG2	761.508601800225	742.649097067882	685.538188972165	614.169112623043	968.788614043309	733.426005548737	1.04022605193052	0.795070040943375	0.999652712931967
SUSD6	257.147554256557	312.799945154502	372.384356666444	271.056099677636	313.591059790455	344.458388524512	0.992444835475707	0.960165390863332	0.999652712931967
SRSF5	952.584886632148	744.750585680821	726.648314088456	1067.02247985768	839.080280874369	778.796793771495	1.10591260848534	0.507330668894865	0.999652712931967
TTC9	246.281485175864	357.596492801415	343.138335553715	358.956165860072	294.412031819734	302.033839727617	1.01840246151301	0.904408650658239	0.999652712931967
LOC100506411	151.576781845167	131.556968672303	113.792006914126	142.253714432148	140.624951141805	109.581955888924	0.988558216433389	0.939587612777677	0.999652712931967
DCAF4	448.503005232857	365.517136686037	497.522347562987	365.517136686037	504.245106138687	537.862108499148	1.06719774074188	0.668419652498657	0.999652712931967
RBM25	1214.96611956992	871.615923139022	1176.06231292883	1024.51177461224	1167.57907050336	1265.98505477116	1.06734313071992	0.667766689460461	0.999652712931967
PTGR2	207.331876993045	330.242791508687	267.259213838535	197.815384537759	295.506920333299	289.021161125117	0.973737172968733	0.860863863684194	0.999652712931967
CCDC176	115.342872764192	147.511020948077	140.359415643648	157.969397744705	157.913340980408	154.120093293219	1.17201028042486	0.295885676373	0.999652712931967
FCF1	1103.97374367991	1185.48491401383	1071.60673085781	1364.46549834842	1238.73823205919	1447.03031234049	1.20367666190581	0.22213480902661	0.999652712931967
FOS	340.567516529558	127.762109904765	122.936702565524	429.910802586129	195.619625013026	157.547982911281	1.35302427918085	0.0464695056634876	0.999652712931967
JDP2	249.072392132764	229.090418868641	191.762266724424	242.819577480183	145.952978487146	161.674200493983	0.80602263283556	0.155559194046318	0.999652712931967
GPATCH2L	538.213320463429	335.616982762342	375.784825159319	736.557698820654	399.582921947893	370.338002570188	1.17100330473014	0.298508869407181	0.999652712931967
VASH1	203.355322730366	148.550286139067	178.850425837523	186.481816588648	176.552183077304	159.350467799393	0.990257111867993	0.94858823290422	0.999652712931967
CIPC	352.756527353495	379.563936583537	382.834848827838	335.334540108462	465.624523054666	430.948879568278	1.09493786583751	0.550294950997595	0.999652712931967
TMEM63C	493.961758730973	481.836812661475	571.482685112016	367.983518044626	518.160195387716	509.400024590997	0.893823286015699	0.459762200574307	0.999652712931967
AHSA1	447.849244943597	378.144884647241	524.510187341499	309.075315601647	617.442687191416	566.756266095409	1.06783569242959	0.665557069510585	0.999652712931967
SLIRP	616.255475128477	569.32406155933	601.60897570929	443.258549825033	677.466451406465	622.282767709752	0.960209542254958	0.789153737520374	0.999652712931967
C14orf178	115.544203461608	133.20616571214	108.049243531237	136.904834989674	113.999734818063	100.93499384925	0.982102286892104	0.905323621667251	0.999652712931967
ADCK1	212.331411368755	280.156691938186	248.4688598374	273.518005718666	259.601249107514	262.977223244258	1.08103861341267	0.607823708551529	0.999652712931967
TSHR	2055.52146891118	2180.38350129732	1837.74286865764	1597.99234363359	2019.35016971131	1594.62047569531	0.854872483789457	0.301758760065811	0.999652712931967
LOC101928504	167.828976858475	154.786059145499	138.826239664418	168.471432613494	166.112355580448	134.390713140403	1.01408814244628	0.926590947217987	0.999652712931967
GPR65	291.983183805988	375.912011548997	234.027362573792	354.408286162669	332.786485015051	356.803816811263	1.17886150437299	0.278505531521424	0.999652712931967
SPATA7	203.552157781409	227.976868170663	183.079685470955	249.542535094592	194.287249828045	196.639946222585	1.03916535591376	0.800257588298681	0.999652712931967
TTC8	355.160537463555	469.052947856021	392.301070334825	350.416465913958	445.56830072419	439.083806681275	1.01607722030943	0.916344147364323	0.999652712931967
TDP1	1168.53518860546	1110.87476534436	1231.88122950999	940.469079732506	1164.37975814311	1176.5482275982	0.93051716618163	0.635302516670803	0.999652712931967
SNORA11B	174.599911073626	222.142234493373	173.7476542859	337.382913425484	169.941325386537	145.295485849416	1.07323139250893	0.641611042903271	0.999652712931967
TMEM251	330.592239811412	424.015086868816	384.124545148255	375.08189589434	446.547513064265	419.423550118296	1.09269810193717	0.55933281453149	0.999652712931967
OTUB2	248.708523169003	317.308188221251	282.235951040635	213.042580779021	322.746452213991	268.614544974027	0.939487584480917	0.681005016886845	0.999652712931967
DICER1-AS1	186.730865635194	245.634776366369	179.381868829744	250.238258369499	175.648566695467	158.787261235768	0.94662177383498	0.717897400480505	0.999652712931967
GSKIP	466.780157162447	556.399133635753	445.931210429293	403.444072909269	662.459320829767	498.456798853199	1.04777442293722	0.758577045099495	0.999652712931967
CCNK	907.888098590552	1015.01283494421	1208.03349597113	1003.83323210725	1044.12223558634	1251.5176089544	1.05622314893501	0.718666386497358	0.999652712931967
EVL	291.976554460055	339.297695873722	428.615465488804	331.119991106366	378.953158962521	433.675446303091	1.08620804103822	0.586028637351814	0.999652712931967
LOC100288160	147.312550766043	147.072233240265	153.948366593549	139.952901931317	112.417811062958	152.700464068007	0.896404351046703	0.471372041938761	0.999652712931967
MIR134	202.294349572606	130.615482038357	117.361724543085	131.697171611816	152.856680096268	123.738718052624	0.929580911130665	0.630582903769697	0.999652712931967
MIR412	119.156258518243	112.942580798381	165.653451635074	122.523267160771	135.389015189599	142.778940701408	1.02038413991698	0.894275016132379	0.999652712931967
TRAF3	685.167020140215	568.351581471393	844.210249992849	564.673769517787	734.181609804204	722.861076130073	0.969610412401867	0.838943452933825	0.999652712931967
SNORA28	207.123685570162	121.400816624146	146.567613990611	385.176376813667	158.373083643505	146.494260463327	1.34345795190951	0.0518497352194201	0.999652712931967
ZFYVE21	260.164740128345	245.401634057523	229.401634057523	184.801420056133	275.893643457124	253.33000628583	0.958967184784163	0.78259705544103	0.999652712931967
ASPG	197.141266735713	150.589083252565	154.601835436155	184.996415648846	147.017848643147	151.39598523352	0.964466955933372	0.811668794783977	0.999652712931967
INF2	351.31699085927	238.370843776798	338.894685435266	263.74391181055	364.869349204291	277.610133403022	0.980045031518855	0.894391721473158	0.999652712931967
SIVA1	609.953611183117	563.565854505116	512.353973800574	438.932824643489	708.570270337275	526.946062959758	0.976289280537865	0.874428354724405	0.999652712931967
CEP170B	133.545474230071	127.2656606538	102.843155081397	148.096042147958	129.707282957939	120.972832215595	1.09957946335849	0.531854747497615	0.999652712931967
PACS2	427.026455620555	332.781530403327	333.039355121096	450.048061150403	326.575382042174	310.896311679225	0.988362179411195	0.938548503150803	0.999652712931967
TEX22	163.401634057523	112.390738541037	131.189733175984	141.965002383293	132.569992856245	117.400988970987	0.971561964624294	0.84930677417664	0.999652712931967
CRIP1	367.99507980251	311.340263703515	290.853107092227	298.020410784079	350.655670911826	266.099392456286	0.941470211713229	0.691213714893044	0.999652712931967
C14orf80	226.954966169389	197.150483840807	215.027917873752	173.097552909362	207.181240257315	179.65988602538	0.874889819891322	0.378729537242578	0.999652712931967
TTC5	421.842567141073	524.592673269375	497.984368636046	475.749585536565	522.05696319071	487.709610339495	1.03202392153397	0.835542995059384	0.999652712931967
CCNB1IP1	376.660793556536	523.378416667655	348.687409510293	487.100136617752	428.12813004623	427.539757298792	1.0905745112459	0.567985214835659	0.999652712931967
RPPH1	229.890416697516	203.646791913671	185.198523124493	255.170261511677	196.053953026702	164.047006693224	0.981851943991294	0.90399356634544	0.999652712931967
KLHL33	175.583545042107	107.016274306353	136.429956030716	139.82757603188	110.636611774763	132.546961743672	0.928266543481408	0.623974653985585	0.999652712931967
LINC00641	978.197840803296	1154.62799762607	1360.95443856198	1193.44237164319	1086.35421434971	1258.07436239716	1.01997364308875	0.896371181215562	0.999652712931967
SNORD9	242.301481855341	256.475185635476	241.600787834016	208.913427957395	326.607855721213	304.476794499678	1.11433508291711	0.475866819354524	0.999652712931967
SNORD8	497.931373257776	392.723922747932	396.581814869844	412.104930667389	489.30154893419	401.452552030963	1.01440098018175	0.924977170344265	0.999652712931967
PRMT5	862.06564492861	854.935789696374	1065.07325068851	526.985490928598	1214.37608259955	1004.73496739086	0.935657038640431	0.661386935450863	0.999652712931967
AJUBA	210.54162435585	220.224435154343	255.299793722501	151.518068286311	236.918067811181	209.225580963935	0.859292755743046	0.317937814164577	0.999652712931967
C14orf93	135.541907291053	178.52562302185	164.53423729013	179.217267851429	154.659614435655	144.899045440862	1.00291460517116	0.984707713856349	0.999652712931967
PSMB5	2062.75303587687	1202.13508540107	1245.45923584803	1042.69150602713	1650.26823044246	1315.1780326216	0.901546846552106	0.494875277988597	0.999652712931967
CDH24	402.097021606955	279.317874064574	338.237659737622	337.862854366485	299.19301774659	272.095872199595	0.89795402850594	0.478403273749876	0.999652712931967
ACIN1	857.363525514309	835.810482172807	1046.71213232099	705.459882433772	1053.82475625063	1016.24591475662	1.00241252705886	0.987338591385688	0.999652712931967
SLC7A8	135.80501995718	133.416775124496	186.657936459566	106.643289098233	149.668714604444	167.42384387309	0.924491768355031	0.605113827588439	0.999652712931967
HOMEZ	345.531243691975	421.420378964515	467.246065101107	278.509203401634	392.759147857503	436.764363088751	0.888835752943334	0.437695977706823	0.999652712931967
SLC22A17	443.738105248501	350.664187105625	352.821476893278	414.391096228604	377.202052939439	292.748952611958	0.941099523605896	0.689302310711178	0.999652712931967
AP1G2	757.502851105106	751.335093392711	730.41373085525	714.553568658828	763.570217505002	548.265336464777	0.896112555731033	0.47005315507145	0.999652712931967
DHRS4-AS1	309.772213220795	504.228807960995	387.435502952942	364.217071850388	358.014684176003	363.196491491868	0.921533409549678	0.590460479705284	0.999652712931967
EMC9	268.843435128271	326.917087177661	301.394729692777	242.116860833135	313.36976349895	274.901480284953	0.923411964677794	0.599751903124034	0.999652712931967
IPO4	575.486957609874	565.629088651063	959.200307107672	357.147277287041	850.786054145915	926.063823629291	0.965926389864695	0.819400925741627	0.999652712931967
TINF2	663.242929571347	729.592484445971	712.221583088725	815.621659136526	705.216716789129	579.668818758234	0.989026038875948	0.942066922120713	0.999652712931967
RABGGTA	332.753631571543	348.56830072419	354.566260805997	271.61988776548	356.506732651263	317.676342216423	0.907755087203563	0.523877511321512	0.999652712931967
DHRS1	350.132818879775	385.898434763845	396.881320014335	355.512225250621	401.897166297669	299.188517623504	0.927219671087053	0.618726160764485	0.999652712931967
SDR39U1	336.368068020132	467.835161355195	379.881485718182	355.609134848261	455.673052457292	347.669348865494	0.980420319738128	0.89638621455869	0.999652712931967
CTSG	714.562074297891	616.316503689266	262.234967390857	635.845692258354	265.812248653633	223.734967390857	0.689247832222564	0.0142535226812528	0.999652712931967
SPTSSA	537.997670559981	452.085177909892	478.616048141385	401.23179364634	544.202239568068	650.659034578637	1.068662088359	0.661858682852501	0.999652712931967
EAPP	566.67577456312	698.699616096619	456.533589019587	582.052013522084	603.477259160383	639.723360398889	1.07524065285085	0.632817035478219	0.999652712931967
SNX6	1116.5223811837	1493.87765774995	1077.48513573497	1360.86183646865	1389.79515953286	1301.42964533211	1.11053075598273	0.489915126107684	0.999652712931967
CFL2	151.915846479112	172.451247601266	161.641111846064	200.104578027302	219.534816741837	169.06830072419	1.20596246361141	0.217439476844645	0.999652712931967
NKX2-1	407.373647252087	342.238466827933	314.30385770412	403.229885009274	285.954905667768	326.429937706863	0.950582016080008	0.738548868258941	0.999652712931967
TRAPPC6B	1210.86144165208	1578.82346564163	1070.43570149321	1920.03936294901	1207.5652980296	1113.55836591591	1.0805587336538	0.609870501880285	0.999652712931967
KLHL28	465.594064527386	421.176502156737	343.216190653048	514.723356380167	397.210297565775	357.049340853585	1.0274509346149	0.858447655702409	0.999652712931967
FKBP3	575.180619035775	546.903550290027	446.723395743261	576.692302123897	630.412503868267	643.879515502489	1.18542286270264	0.262613413815834	0.999652712931967
MIS18BP1	948.565820579421	972.570293527164	970.391901954263	650.391224201382	914.361215430168	977.260587761261	0.865876073747411	0.342904486853191	0.999652712931967
RPL36AL	290.408734921802	198.0225790368	289.606576464628	162.361053559433	277.975152981061	229.272569369684	0.853301239573465	0.296122536396987	0.999652712931967
POLE2	1054.74085274452	1279.34605344886	1409.55875840359	858.085594974523	1773.20579109011	1448.3428179972	1.05030325692304	0.746524210606341	0.999652712931967
SOS2	776.397585049876	843.12562768115	760.001868291217	1078.95621762754	670.828723312693	752.007531969003	1.03042292426156	0.843535517720764	0.999652712931967
L2HGDH	292.815767364169	312.164590545883	402.371428314503	242.014371698771	398.566623636534	378.073255296855	0.997173977171865	0.98512981689122	0.999652712931967
MIR4504	187.513558822078	229.791745446003	318.223372828533	162.495997680815	316.112786064928	251.252377519821	0.98001317015749	0.89422238764544	0.999652712931967
SAV1	278.303234752855	421.82041331362	418.892980946088	355.787247237637	372.17377927727	385.263842333106	1.01231379947524	0.935758875572291	0.999652712931967
GNPNAT1	1083.15536795846	1045.36075647233	1233.47685937988	861.917790128956	1217.90987309293	1335.82214527968	1.00133768249038	0.99297561141724	0.999652712931967
FERMT2	777.328728646579	743.965401870926	842.742770093931	708.207790130456	985.215365887718	952.264100556444	1.10883161077199	0.496276728013843	0.999652712931967
GMFB	326.531863155559	287.063417458325	366.643636135447	430.196886037449	387.420877468829	389.00010052815	1.23561776200078	0.163514610876752	0.999652712931967
WDHD1	1687.98496739085	1686.31763208576	1638.72347407023	1421.99420496164	1862.55913493161	1767.94535565688	1.00127729435042	0.99329250942869	0.999652712931967
DLGAP5	1841.23496739086	1677.78541103056	1778.74401645727	1106.06830072419	2057.23085170007	1981.88754829531	0.936256763154423	0.664448806678483	0.999652712931967
KTN1-AS1	189.404977922859	255.06830072419	259.985384872675	184.39815518704	300.848424294635	287.368807533629	1.08271887725292	0.600688394348	0.999652712931967
TIMM9	441.208885407177	734.107656078584	593.193575395885	473.348695590766	711.885353028859	669.669017473205	1.05507581701158	0.724025530865042	0.999652712931967
C14orf39	322.774291827359	456.060684111987	270.708004249005	575.63674678553	252.133224007655	332.370021186329	1.06575960298062	0.674896759637809	0.999652712931967
SIX4	220.030888596567	178.695802425037	162.106391749733	207.611635997524	197.210999513936	164.520591742178	1.01859525406734	0.903421197518891	0.999652712931967
MAX	670.266092262833	808.454017581031	938.827342174112	765.764896488037	866.939192087256	916.565916269066	1.06149958929338	0.694275364898314	0.999652712931967
LOC100996664	193.835105239908	154.345286159272	148.508461881868	183.347378752131	147.272837753886	156.298089985366	0.983010165293769	0.91014647623646	0.999652712931967
ACTN1	319.64908055595	218.480334592503	315.478377088909	317.089325442633	271.620420872355	317.626448321491	1.07481840883099	0.634659476471728	0.999652712931967
ERH	4933.69843484142	4943.85549955676	5499.08342938224	4489.95595418173	5636.94663955125	5599.0421756432	1.01849059250596	0.90395721594412	0.999652712931967
ADAM20P1	149.226943363684	250.690971611844	194.686668252887	222.678347874147	178.290036703496	160.535260173318	0.956498846030615	0.769591176068311	0.999652712931967
MAP3K9	319.827111837668	305.380336463236	314.714963690298	252.76137437489	296.116098280831	340.305289603773	0.939267357121807	0.679873280507201	0.999652712931967
DPF3	180.742924592741	242.454544861741	244.728545563547	192.551802157454	170.703820950129	270.210385391975	0.939086363727726	0.678943506377922	0.999652712931967
PNMA1	309.06015655032	235.034547219287	244.188721770136	291.500795573401	253.067048424322	273.676954220734	1.0440895501867	0.776297205053875	0.999652712931967
ELMSAN1	217.89554398776	202.218416219746	256.20527346079	230.503195179314	247.439787272644	286.469599854294	1.13115634408514	0.416999992648213	0.999652712931967
LTBP2	182.860080426494	131.084164894186	159.112193835675	170.505614096104	150.24209223642	150.379564569291	1.00334165378498	0.982471155144212	0.999652712931967
PGF	152.697802734819	155.898277801706	129.955679393308	180.980324170884	113.203843768179	140.506592804945	0.976277520364205	0.874365842800608	0.999652712931967
ACYP1	448.784587328721	455.060974045431	398.858031887164	328.908645803534	478.328170729342	387.005368876515	0.907536547782335	0.522845407484989	0.999652712931967
NEK9	601.469489498644	852.016298472312	700.63494746483	779.550331729587	577.548717541339	641.699541030542	0.930115904992419	0.633278532316582	0.999652712931967
TGFB3	165.901634057523	180.542040830679	133.958989871226	158.265833481596	165.42178993916	160.735924312244	1.01600845166293	0.916697854658305	0.999652712931967
ANGEL1	482.454419740318	618.398696552582	664.256458912451	423.569966243449	626.065823900398	516.762618865602	0.884284206112841	0.417997321329509	0.999652712931967
POMT2	255.785946780881	306.965256031758	324.515593900099	199.035874751534	375.195741196417	331.342517664716	0.990273108132798	0.948672939481465	0.999652712931967
NOXRED1	108.586743950609	159.691586654189	102.161227268439	164.283225177803	105.852771308365	104.350799727614	1.00805005004545	0.95788798890747	0.999652712931967
ISM2	147.96761183702	122.833237183068	119.6463056226	144.046469421001	124.409003469055	113.496938606869	0.977955080524349	0.883283141189924	0.999652712931967
SPTLC2	675.473490629042	567.769648170959	773.548511223887	517.275514097833	690.799074390278	685.34173958801	0.938075092191878	0.673754274772089	0.999652712931967
ALKBH1	949.599357831184	1310.27637671167	994.259845869869	718.609169549149	1268.48214457906	1131.2277824338	0.941112013448332	0.689366692991462	0.999652712931967
CEP128	520.990035038658	562.907323709368	461.156887444585	482.702922580633	417.895791866356	438.913726335573	0.868301780126942	0.352361575126116	0.999652712931967
LOC101928462	173.178132427705	217.677596846856	148.486070704292	193.06830072419	160.1567169452	156.4078453782	0.952446787686	0.748309831769948	0.999652712931967
GTF2A1	1094.19859517103	1457.14693137078	1348.43908711899	943.692735274392	1187.96668663371	1244.24205201976	0.865704428460159	0.342240503310605	0.999652712931967
STON2	289.870233010015	367.641349932957	371.157576335528	314.707335783428	380.21570988186	420.528698590991	1.08354949395167	0.597179249945014	0.999652712931967
EML5	299.699449987898	414.631531343279	374.882331943337	340.874216655036	375.586592117109	407.652980008718	1.03860530541753	0.803002342646327	0.999652712931967
GPR68	155.817437381113	182.31554886966	173.62190983903	140.489461899124	173.248765713016	189.644153688746	0.978144507080813	0.884290053079831	0.999652712931967
PPP4R3A	880.06830072419	1004.06858062831	1006.90163405752	1062.61634549081	753.058345023834	1089.36143981925	0.993200138791555	0.964158507670937	0.999652712931967
ATXN3	199.747643977789	335.864950719706	322.082781324114	207.901015670304	254.492730706213	267.830295397679	0.868812268157379	0.354369237708398	0.999652712931967
LGMN	1005.90880113122	891.719689218824	1205.06830072419	762.003223405797	943.429003131032	1251.68504543468	0.940706524669867	0.687277206354412	0.999652712931967
ITPK1	478.346988396693	454.246037626116	588.896014978189	387.638690058468	522.755987051013	537.234107901418	0.94755763276366	0.72276747317939	0.999652712931967
MOAP1	385.734967390857	306.214171019915	305.809631935631	411.689631243839	324.437813752816	306.908289187882	1.04307335778404	0.781216018837318	0.999652712931967
C14orf142	275.024718491803	396.714427027691	296.1128044955	210.217692315192	359.752703886484	280.463076915066	0.86912192301136	0.355589994249783	0.999652712931967
BTBD7	290.116835610593	410.360997529339	396.583721204506	352.589255599947	399.216334237943	449.454992898578	1.10246099010531	0.520604979608329	0.999652712931967
DDX24	2876.28244145328	2175.03094963956	3029.54616639067	2198.83636342985	3072.40754951811	2814.93304029995	1.0011252585781	0.994090434673815	0.999652712931967
DICER1	1432.44653160725	1026.77068782603	1343.63141078422	1373.11101603727	1345.85389816631	1569.72366037588	1.13648815617853	0.399448619535451	0.999652712931967
CLMN	200.111014900945	198.03382615417	198.29427873419	151.012872766931	181.15225298555	182.350312006725	0.859438004376177	0.318477485744906	0.999652712931967
LINC01550	583.342380058026	866.285319669071	696.761271410227	814.871106590573	591.010644337457	657.46652535229	0.965227737293817	0.815698658507973	0.999652712931967
DEGS2	311.624164264157	297.753689013748	228.472766736524	301.66635852094	282.694980156869	306.522613953829	1.07232951519807	0.645580213854432	0.999652712931967
HSP90AA1	651.551209741288	496.291555833589	677.48845744185	547.684955934642	713.095948223674	686.86778861358	1.06984664629016	0.656576745957638	0.999652712931967
MOK	105.093388846906	131.240857320642	135.565613510236	104.105877005389	150.194090535614	135.07383780235	1.04144205456223	0.789140562742328	0.999652712931967
CINP	171.401634057523	275.6391524111	249.937367835163	223.201300367444	285.441262597618	266.595515067383	1.12882448033881	0.42484348068162	0.999652712931967
ANKRD9	146.180515523025	136.785384689256	175.103645284404	142.462811830456	125.112031656388	112.029210888686	0.829282493966125	0.217644751386364	0.999652712931967
CDC42BPB	358.442042436993	422.224150128861	505.300435835009	364.598209861504	411.941476729591	457.762716062073	0.965145806760376	0.815264588327155	0.999652712931967
C14orf2	368.908021879413	328.508209093414	328.518300793761	237.075068285781	383.685325514896	312.519412799984	0.893795286329785	0.45963695725142	0.999652712931967
MIR4710	176.413130928116	160.494212455875	202.528870245689	214.226819340433	194.181940988025	229.865495820681	1.18584086731473	0.261625548171613	0.999652712931967
CDCA4	630.068300724189	650.451865568101	752.184939827668	525.910055658778	618.816186016352	595.589494898656	0.856704234598572	0.308405701189687	0.999652712931967
JAG2	172.735351779728	154.136929304126	163.114823965798	177.136374808457	136.841837053363	167.67660873346	0.978151042676583	0.8843247934227	0.999652712931967
NUDT14	154.101054593764	138.861803911164	150.310100147817	161.246192485568	151.188640981609	113.270381919712	0.950421253634807	0.737708423074777	0.999652712931967
IGHG1	111.099375968258	215.815155129807	167.606643742451	133.032802089798	134.406446264233	167.75887989057	0.907109793269425	0.520832258845489	0.999652712931967
CYFIP1	745.447764742134	526.384197189097	723.553262712307	462.989876399359	704.948619888688	619.849052916709	0.893185049966707	0.456911132374841	0.999652712931967
HERC2P7	140.391502646104	186.077374551805	198.4939088425	219.944971925335	242.797238275784	176.345018136265	1.22005609763257	0.190235804044669	0.999652712931967
GOLGA8EP	261.646709648105	281.718194080788	336.863624172939	382.603939357197	206.791521034767	346.235081313708	1.03329179644245	0.829234245215778	0.999652712931967
PWAR5	1165.47954861381	868.747587871099	903.448894113418	1242.40472710373	916.530784112704	886.843620437456	1.03351895504887	0.828105905754025	0.999652712931967
SNORD116-1	1428.09918093107	1488.61956932994	855.115060519864	2023.23236126071	1313.68029717966	965.652993733247	1.12183752704401	0.448955837783129	0.999652712931967
SNORD116-11	148.577145777617	174.11475068381	146.003211053224	175.054965081433	206.208094775461	110.132025087038	1.01721930729041	0.910475862401789	0.999652712931967
SNORD116-15	8323.87297709183	8277.91347694625	6383.31830072419	9153.90163405752	6706.34671869648	6508.54351654121	0.968488369586191	0.832988152377445	0.999652712931967
SNORD116-23	815.769039524845	741.780720318628	571.605113104559	881.540496412601	731.147428300573	528.227188932989	0.994740278825776	0.972294150769566	0.999652712931967
SNORD116-24	4264.82022124502	4879.70908003156	3980.8282014303	5878.1238011307	4389.9851758264	3257.43456973019	1.0048543791261	0.974557517286725	0.999652712931967
SNORD116-25	222.332331192699	188.632626016897	132.747652020079	277.93098624911	265.711591146925	131.487877219329	1.20372967560689	0.222024994185989	0.999652712931967
SNORD116-26	590.896038464538	464.941170340502	360.088628086169	652.060236872388	550.330543662787	288.381998389944	1.0151268870624	0.921235687457169	0.999652712931967
SNORD116-27	524.600262260866	595.441044267104	479.242429192152	555.249850343319	637.961617626856	521.345631253116	1.07249531196807	0.644849527984916	0.999652712931967
SNORD116-29	425.178617697335	506.203009913824	330.209295958153	494.987798470832	490.081418498415	395.688568736026	1.10537659998643	0.509377631754339	0.999652712931967
SNORD116-30	825.190456530451	939.332532332887	766.889540312497	909.196162811556	1021.70815292392	703.045889881824	1.03185954049847	0.836362282433762	0.999652712931967
PWAR1	230.387213301075	284.791044805509	222.292603552721	390.06830072419	148.30339504218	194.509803145874	0.917151704765503	0.56897778530529	0.999652712931967
HERC2P9	1392.73610937035	1265.24998345079	1271.25503407638	1419.60216927792	1044.36779632445	1140.17437981176	0.910411735807022	0.536487074890878	0.999652712931967
PDCD6IPP2	215.517100937748	162.56830072419	185.96985059293	212.378742353125	222.069792321299	190.3877259802	1.11282389981768	0.481414855837256	0.999652712931967
KLF13	185.870161085371	139.764278360286	143.688184296057	204.482495196302	136.323077237605	123.69648352486	0.97390960857012	0.861780234038449	0.999652712931967
ARHGAP11A	2390.57033210468	2285.82778511051	2337.26118595755	1537.29523618974	2272.59484778374	2315.67377899466	0.858818647687478	0.316179805348868	0.999652712931967
EMC4	1055.24795367336	859.020665499689	851.854852446279	951.763396218186	1088.82837861579	929.899162489281	1.07663092789978	0.626771856896074	0.999652712931967
SPRED1	557.398551751786	728.863772478812	702.108034718108	813.919650217312	854.928117035547	828.423008736386	1.26429682618349	0.122479110596112	0.999652712931967
FAM98B	400.090709519509	381.43292272273	621.091090547091	339.26697576499	514.778037903411	415.236910845739	0.914622475017484	0.556703930714344	0.999652712931967
SRP14-AS1	131.126750317843	230.7372670647	144.690053093055	201.759478841045	180.001415861675	154.657110996423	1.08661913294996	0.58431549750551	0.999652712931967
KNSTRN	1795.71312209952	1707.11524897168	1664.37502533625	1248.24534613258	1929.41233637448	1722.71724642309	0.933388988868619	0.649841355816645	0.999652712931967
IVD	580.624719011579	446.816830773357	609.722715883296	591.566828342218	565.675322799922	469.601613263315	0.997809732032812	0.9884784844302	0.999652712931967
BAHD1	276.600549117795	302.43788473037	363.043811037386	258.133377318266	293.250627727012	352.620231122255	0.957886437259037	0.776898915336683	0.999652712931967
CHST14	421.275636221287	442.396928723813	444.390307982093	307.599929944618	478.305229746972	443.092793879339	0.923310287699674	0.599247798747395	0.999652712931967
RPUSD2	491.817256688948	528.848911934106	623.282931917838	338.868526325835	584.712390791457	522.596747687515	0.861204995751163	0.325083364766488	0.999652712931967
CASC5	3130.14445492731	3665.0821489251	3058.40248853654	2437.54756401294	3174.19805775829	3397.94843967546	0.908281337762129	0.526366110955279	0.999652712931967
RAD51	607.81093520099	656.716692329182	568.419917694209	444.253390259482	687.217002181632	683.381973829938	0.972427960585584	0.853907254865509	0.999652712931967
NUSAP1	3481.05965548132	3658.06046770356	3028.55777904284	2663.65083837764	3410.01529118434	3401.2369075869	0.9287327599765	0.626316296860895	0.999652712931967
RTF1	1855.1009732044	2033.39246890966	2529.29097407161	1843.517867759	2059.73496739086	2385.09067289413	0.982785355302203	0.908952334563541	0.999652712931967
TYRO3	258.084359010934	191.942099799704	220.806718148018	199.665579188477	246.081340190316	217.423879001575	0.992159827531439	0.958658083355689	0.999652712931967
MAPKBP1	343.852422469823	271.167503332066	365.056887485114	296.011448894642	340.891950679253	301.162505312241	0.962909104373317	0.803422610269783	0.999652712931967
GANC	485.090778600899	559.093652399164	448.590586421003	689.951858761896	450.799843686196	525.576991293402	1.10346962938409	0.516703203862287	0.999652712931967
CAPN3	166.416072321517	230.476313398244	160.985438198817	286.663429249004	168.945824272555	177.703100864126	1.11704036411729	0.466041510736824	0.999652712931967
HAUS2	575.104216679911	970.324752583005	844.503294200984	625.451198707525	1101.81802441812	1054.76749426113	1.15539817269524	0.341460235937805	0.999652712931967
CCNDBP1	537.006217644509	652.05936591228	466.409031614647	881.916387528669	594.15255897562	539.343692162476	1.20056550740472	0.228656320206947	0.999652712931967
ADAL	997.067433066843	1322.69751320359	1026.27813876585	1293.81894501887	1001.52673070137	1023.89596720847	0.993376570172626	0.965090955886636	0.999652712931967
TUBGCP4	2287.1167794064	2248.41562171749	2878.4056899108	2020.30387483457	2673.40163405752	2766.13439112376	1.00310350486939	0.983718266332976	0.999652712931967
MAP1A	610.174307249747	633.790111271207	762.79729475841	460.811748408388	764.131478360129	675.043418412233	0.930546915200299	0.635452646446242	0.999652712931967
B2M	933.304798566754	706.551023251717	604.365795296154	999.981983662356	794.365589813898	733.829344502651	1.13513345249461	0.403857650776385	0.999652712931967
TRIM69	157.148545222381	206.128815081844	167.177903130169	199.348292916229	178.329564418832	168.267612117046	1.03371976147713	0.827108964157394	0.999652712931967
SORD	805.36979716257	613.778183966425	674.810745589841	483.246188922532	752.578262547706	681.180118175677	0.905588916089273	0.51368271574971	0.999652712931967
SPATA5L1	277.734967390857	224.395832335469	291.846927793781	265.184093883969	313.892596093884	290.291872066817	1.09931203252698	0.532906540536477	0.999652712931967
BLOC1S6	1430.31347256753	1695.45024417636	1284.3158916524	2121.21169867059	1440.74662901769	1575.06891018345	1.15618593879481	0.339187107964561	0.999652712931967
SQRDL	407.047686951385	544.412140746426	574.261844666069	431.132639538196	578.515223859474	492.986773929001	0.988612208914004	0.939873786108273	0.999652712931967
EID1	1137.69200274567	831.963004403947	889.089266776775	1084.58819851669	921.630722376427	855.023346172152	1.00517551544794	0.972879360472866	0.999652712931967
DTWD1	297.760258241627	433.58056225936	333.962804168665	418.009999300992	393.179432064948	462.229934185464	1.2078146631419	0.213693893804255	0.999652712931967
AP4E1	433.40341607763	537.205406412586	516.536473465946	537.429899027483	527.070291726907	550.551460770674	1.09048122940786	0.568367135659769	0.999652712931967
DCAF13P3	143.14638031584	165.405374667876	130.136542155097	189.771972784624	150.431355006701	168.055872746133	1.15903965257351	0.331046837903039	0.999652712931967
MAPK6	454.788876546442	271.669529181502	396.151651151284	435.951250405575	442.767923189665	423.210810579886	1.18618619540145	0.260811639686265	0.999652712931967
PIGB	854.60743055339	1240.02756424944	914.676679248918	942.281142279176	1225.39623555481	928.986155308837	1.03434850505183	0.823990506954121	0.999652712931967
TEX9	340.226867225416	513.429898984493	399.440243124622	358.425627980265	416.078115826811	430.418054477529	0.972570165933613	0.85466278816329	0.999652712931967
FAM63B	239.026218504158	330.502954396402	385.040192795515	220.88951123735	338.984816928196	383.201790460683	0.980735673032854	0.898062096207337	0.999652712931967
RNF111	746.734967390856	813.824540762287	903.90211796866	704.567372783371	842.664108425155	898.573773702605	0.990308932336897	0.948862640014138	0.999652712931967
CCNB2	2822.57281162622	2899.31181995649	2752.22244011481	1571.75607636871	3164.4017921997	2818.04103477332	0.853755452591505	0.297745622369498	0.999652712931967
RORA-AS1	162.529394060494	313.734458625657	181.846399549688	234.423837503521	191.220057911966	179.473891026497	0.953774887593366	0.755274721777505	0.999652712931967
TLN2	248.735121674114	269.872302433667	213.602824098382	417.000458140596	210.398873430316	200.745211414474	1.07096243999862	0.651622392969476	0.999652712931967
TPM1	182.284092460673	217.710198358504	230.139132879382	229.207799708482	206.720177150307	215.836344686795	1.0384197525507	0.80391258430437	0.999652712931967
RAB8B	1831.77323766753	2365.15954300216	1824.73896488961	2244.68975408336	2004.47521605899	2268.47827717387	1.08889561168853	0.574882820771387	0.999652712931967
APH1B	231.178511134569	310.577186791621	245.946993195693	287.305055319763	254.522279125314	251.589249957273	1.01375779506777	0.928295916214657	0.999652712931967
ZNF609	365.1206018419	594.918312788852	527.488248728911	523.945383200356	447.631073381618	495.636594219832	1.00481871294326	0.974743937649574	0.999652712931967
RNU5B-1	2491.04226599391	1008.52113175969	695.090135312317	1957.95015156889	1027.00689927934	539.735826545052	0.853394169726653	0.296454200683228	0.999652712931967
HACD3	2065.10708087243	1554.52803669701	1943.04507824661	1843.75888641164	1852.62164415078	1930.96577689633	1.01878015152544	0.902474497638528	0.999652712931967
SLC24A1	241.84147905084	337.843280163818	276.785047809386	200.689506105242	237.653452965384	275.112857237795	0.834059422814461	0.232091319797408	0.999652712931967
ZWILCH	1060.84228920269	1033.25193142049	1011.27678558458	849.617393698099	1223.35355461397	1200.01428203866	1.04010752097587	0.795649033106826	0.999652712931967
SMAD6	291.337159524024	350.858209835924	330.971367651569	222.343347237107	294.522654952057	299.893488329055	0.83418807575053	0.23248842030792	0.999652712931967
C15orf61	189.101911605397	303.985544120147	253.365369991008	215.136240533117	302.06830072419	236.360732732048	1.01788641108037	0.907053423771405	0.999652712931967
KIF23	1710.69781208931	1350.36263729792	1423.74078124018	994.458906238165	1394.86178809983	1480.369344223	0.85469498271294	0.301119011807743	0.999652712931967
HEXA-AS1	109.000883788238	149.484773159106	115.48592968572	121.440810412689	167.211748869208	123.368140515281	1.10008473399318	0.529871113133523	0.999652712931967
NEO1	898.464654044533	1081.62325430276	1057.43948932656	990.876026503117	855.140718007821	1094.28597280935	0.966314287325999	0.821457041833482	0.999652712931967
PML	424.05984764499	410.326488164906	499.279499154436	357.046495839118	407.600618393668	501.389583899795	0.94350634599362	0.701734131224389	0.999652712931967
UBL7-AS1	686.305993770939	970.222760589098	874.237549644475	598.158930886293	788.120802326602	742.735831827038	0.84412808635804	0.264437287430642	0.999652712931967
CLK3	1147.97462572894	1041.44016949113	1361.10416378808	1259.00027508701	1300.35651705697	1130.32906209226	1.04378662401695	0.77776207029982	0.999652712931967
CSK	727.749974811806	744.572534814502	1051.67472593344	675.112093173201	886.303014003453	1044.89686972866	1.03138378145144	0.838735234912613	0.999652712931967
MPI	1509.38240075828	1857.92838119551	1362.60615221766	1285.97749981561	1688.89579289948	1581.87270311522	0.965168308149654	0.815383799324046	0.999652712931967
C15orf39	329.078708176248	306.098047042998	399.798861346913	272.548533478135	347.910008979559	331.6129190739	0.92083137056235	0.58700041874118	0.999652712931967
COMMD4	152.417505995438	136.082527312584	141.400401850229	109.90829522843	161.822610376772	135.914457324896	0.937596166178499	0.671300158919719	0.999652712931967
UBE2Q2	780.815145268921	720.242050342819	617.191610511961	950.617650616809	533.752327194046	573.496186183063	0.942923568503709	0.698719374815596	0.999652712931967
RCN2	949.568300724191	967.127745617188	840.437282030963	1086.42820014995	1078.23496739086	1030.6120548855	1.16081969105134	0.326043749135079	0.999652712931967
IDH3A	322.796053804434	300.45516811553	355.367411201751	411.186065949677	379.14306985417	343.463300525593	1.15818726532499	0.333462849878687	0.999652712931967
IREB2	1156.77738226988	1447.79149255556	1476.90734757083	1410.57041255773	1483.87857142287	1495.32259653972	1.08161571812885	0.605367495437562	0.999652712931967
HYKK	689.861992769565	880.020846750583	716.713709564083	650.918571162769	819.336897757291	836.305408107175	1.00828753144335	0.956651972332893	0.999652712931967
PSMA4	2306.61673790768	2728.77848884368	2597.02779648607	2290.01354626375	3312.95742619817	2874.05367213757	1.10080270183924	0.527060496570059	0.999652712931967
CHRNA5	1556.61669693092	1652.75860683801	1676.21068451352	1406.55243632471	1829.98743757048	1879.71000148676	1.03910250175378	0.800565434715603	0.999652712931967
LOC646938	546.749250563129	468.552181907263	517.10945015484	487.901634057524	429.401634057524	376.908159762341	0.841590755892972	0.256044541817201	0.999652712931967
TMED3	256.151584398353	345.209177090559	291.684344594192	253.994192630478	317.876104939089	316.650772613034	0.99706447057565	0.984552829665578	0.999652712931967
KIAA1024	260.995538467502	322.170839044469	335.734967390857	427.309167337673	365.859400410184	347.132592659782	1.2434031908985	0.151369271128729	0.999652712931967
ZFAND6	704.401634057523	499.914089186584	646.666250869852	637.46943406536	585.635833183197	645.844801845093	1.01923207621908	0.900161891409879	0.999652712931967
FAH	1077.00959227551	879.992626661519	1008.22604364004	863.817536299845	1138.51232579628	1033.80364627467	1.02089348474654	0.891676291676462	0.999652712931967
MESDC1	503.945040164622	459.863132005629	610.350653669365	437.293678863404	526.168135820276	541.010408393375	0.958305676545905	0.779108671660177	0.999652712931967
IL16	126.796847528039	133.075271413951	134.102659615122	148.741124022099	110.29126793793	139.029362898846	1.00264033350735	0.986144708890187	0.999652712931967
TMC3-AS1	149.234967390856	187.559413233394	156.023437835713	215.380406284337	194.401634057523	155.293498993992	1.14187883947509	0.382243313942925	0.999652712931967
UBE2Q2P2	443.84023997634	554.595445807632	506.007209521923	559.617801766565	431.88639774262	491.562533468589	0.984373804002956	0.91738822830567	0.999652712931967
WHAMM	145.901518153651	186.137110515286	158.466429125316	145.785363679404	194.159054175574	193.848796418951	1.08434682016059	0.593822067177568	0.999652712931967
FAM103A1	1103.25298673004	1162.53057280272	783.676466210358	1134.29102878544	1060.66387991922	1084.11863624679	1.0907392187772	0.567311237789941	0.999652712931967
TM6SF1	1459.76065716091	1906.66549822504	885.378775938611	2123.22076176463	884.697553123791	655.998044949905	0.793723218327672	0.12815174083923	0.999652712931967
ZSCAN2	438.870537915923	503.595332491589	501.374829404385	403.158853817115	449.562899414143	430.925677212921	0.889944238762832	0.442557474188551	0.999652712931967
SCAND2P	215.86086160911	347.772105891962	321.419257080773	314.506463527139	267.213274887144	244.527139968977	0.947890221208028	0.72449977456761	0.999652712931967
ZNF592	943.012188611233	1422.06295896094	1473.62192205229	1270.18140853854	1272.02482928571	1404.44945486173	1.04716491628966	0.761495341403904	0.999652712931967
MRPS11	1506.41151209958	1888.15376084597	1359.62509660095	1415.68545183293	1978.79096427368	1649.50242500151	1.06114116681607	0.695918750048587	0.999652712931967
AEN	398.900403052512	300.211902093818	357.879270678769	282.779002334258	355.571321390968	390.263876050254	0.971034001746599	0.84650254191195	0.999652712931967
ISG20	140.61481946683	136.596335415641	137.784647217879	185.304293680143	129.530190156349	109.512092551454	0.997736509095906	0.988092899603054	0.999652712931967
TICRR	1581.13917673212	1517.45158118036	1850.73956047997	738.050786408308	1442.75410291643	1809.89385525791	0.75712422161506	0.0669057228814994	0.999652712931967
ZNF710	137.00652784863	109.364525194136	142.289752512264	133.171849195289	127.257838233244	122.59719108414	0.99142997488701	0.954796859780196	0.999652712931967
GDPGP1	188.997576211902	255.57035946166	229.376938271892	211.276315518436	258.750329881409	234.548018741299	1.04990259346072	0.748427862233678	0.999652712931967
ZNF774	430.237880548618	671.567467134382	547.763729520187	518.802673679416	558.568300724189	519.750735740599	0.983619988744714	0.913385364738998	0.999652712931967
CRTC3	268.378320105946	343.365118103046	357.566806960513	334.179553034101	280.188840652804	340.95635753713	0.989516180611314	0.944663860379877	0.999652712931967
BLM	1031.35986833675	1061.2970933353	937.297415649836	605.352572679624	983.837966802388	1047.45872185	0.847191172205249	0.274784467364091	0.999652712931967
UNC45A	345.968471245411	290.357963673277	311.627274732326	313.076287444029	357.321757511385	277.7692699147	0.997537817767119	0.987046482176045	0.999652712931967
PRC1-AS1	143.209224576889	155.327391967186	138.065731437819	156.154187782276	123.869325090818	138.019891418726	0.954372790585705	0.758413646241114	0.999652712931967
LOC101926911	141.777430100532	166.1412859699	166.123123239782	147.933280608341	168.874412054347	126.683811639772	0.931705591155649	0.641307819985493	0.999652712931967
LINC01578	1433.28297713389	1360.78692947269	1146.15027687495	2421.92551499434	1163.23490184884	1307.48555288773	1.18113758656261	0.272910086110475	0.999652712931967
MIR3175	470.708251409397	331.396231429995	331.266924410201	583.047073025944	420.637423957567	302.414533690199	1.12800816961554	0.427613339083194	0.999652712931967
ARRDC4	206.180244117802	276.691037647961	177.844337315433	451.632264556731	209.861258361747	231.470430545071	1.2931339775895	0.0904615893658942	0.999652712931967
LUNAR1	162.274704872407	178.964411817551	179.47008632527	146.111954825597	185.578393486911	135.010081471703	0.888907549649738	0.438010106623497	0.999652712931967
LRRC28	650.478039311794	677.342816920233	522.927663245087	525.085343476944	553.526099406981	444.301755901305	0.82449447133172	0.203747065076091	0.999652712931967
MEF2A	839.569364317731	943.988675868538	751.101434485235	1044.8141451304	813.642057915802	867.59795349827	1.07404628622767	0.638036327508269	0.999652712931967
ASB7	428.271724741429	572.811644989779	517.640294687844	608.317192585464	503.203090525701	464.791463965337	1.03862173287762	0.802921777363459	0.999652712931967
LOC646214	109.660650747699	193.260563971045	166.286870907105	152.840641264432	204.600316488541	162.571577678659	1.12991537123694	0.421161450272444	0.999652712931967
NDN	110.719774903082	117.468363114561	123.02735773993	147.187543028796	145.936240473915	168.055392176472	1.31153419380454	0.0740975793631236	0.999652712931967
NDNL2	257.282094828208	293.335742564744	224.507016302872	348.221095705702	256.455604198256	285.488613880552	1.1459100613462	0.369730023041776	0.999652712931967
CHRFAM7A	254.921995568907	199.470378851221	227.117229145148	181.708128091048	233.611117279485	190.375355891553	0.887798203729764	0.433168111498957	0.999652712931967
GOLGA8R	282.354529782172	311.970677365612	230.734967390856	399.580065651252	229.638603327303	262.548731229768	1.0583083623745	0.70897673247542	0.999652712931967
WHAMMP1	239.236594102052	261.714649006605	259.829198965768	228.140805905164	339.978730854398	286.713621758024	1.10982154015506	0.492563899908699	0.999652712931967
LOC100131315	161.379193615739	127.358112236076	136.620268141401	165.781946527428	139.778723526174	131.662850917923	1.02805754313948	0.855396169564486	0.999652712931967
AVEN	175.045162857516	261.01638567247	287.274979345556	154.56830072419	281.954006362856	303.16282208985	1.00219673894611	0.988469764934767	0.999652712931967
SLC12A6	202.255398052543	264.331720989956	229.842707671342	290.903829215413	194.789884543527	226.673708594387	1.01487436969974	0.922536720188343	0.999652712931967
NOP10	1220.96436326766	1178.05309919737	1229.88496555697	817.395998177919	1407.19662890993	1075.67334596885	0.887656868457299	0.432553020282167	0.999652712931967
LPCAT4	772.573011320362	634.989693548232	790.755606479016	647.709445908896	905.116323771079	666.716654283121	1.00251869714397	0.98678214033988	0.999652712931967
DPH6	281.639744835216	400.287964495645	320.312313591706	392.125264365856	299.61770846897	346.483995479195	1.04074689580346	0.792527979719773	0.999652712931967
[truncated: 4,559 more rows]
