# Supplementary material for: Microarray dataset of Jurkat cells following miR-93 over-expression
Source: Data Brief. 2016 Jun 20;8:575–8. doi: 10.1016/j.dib.2016.06.001 (PMC4930341; doi:10.1016/j.dib.2016.06.001)
Supplement: Supplementary file 4 — Supplementary material [file mmc4.xls]

GO Term	Description	P-value	FDR q-value	Enrichment	N	B	n	b	Genes
GO:0006325	chromatin organization	7.02E-13	5.98E-9	7.16	2763	149	57	22	[HIST1H2BB - histone cluster 1, h2bb, HIST1H3E - histone cluster 1, h3e, HIST1H2AD - histone cluster 1, h2ad, HIST1H2BO - histone cluster 1, h2bo, HIST1H2AE - histone cluster 1, h2ae, HIST2H2BE - histone cluster 2, h2be, HIST1H1B - histone cluster 1, h1b, AURKB - aurora kinase b, HIST1H1C - histone cluster 1, h1c, HIST1H3G - histone cluster 1, h3g, HIST1H2BK - histone cluster 1, h2bk, HIST3H2BB -…
GO:0006342	chromatin silencing	1.33E-11	5.68E-8	24.37	2763	21	54	10	[HIST1H2AM - histone cluster 1, h2am, HIST1H2AB - histone cluster 1, h2ab, HIST1H2AK - histone cluster 1, h2ak, HIST1H3E - histone cluster 1, h3e, HIST1H2AD - histone cluster 1, h2ad, HIST1H3F - histone cluster 1, h3f, HIST1H2AC - histone cluster 1, h2ac, HIST1H2AE - histone cluster 1, h2ae, HIST1H3G - histone cluster 1, h3g, HIST2H2AB - histone cluster 2, h2ab]
GO:0006334	nucleosome assembly	1.95E-11	5.53E-8	14.32	2763	44	57	13	[HIST1H2BB - histone cluster 1, h2bb, HIST1H3E - histone cluster 1, h3e, HIST1H2BO - histone cluster 1, h2bo, HIST2H2BE - histone cluster 2, h2be, HIST1H1B - histone cluster 1, h1b, HIST1H1C - histone cluster 1, h1c, HIST1H3G - histone cluster 1, h3g, HIST1H2BK - histone cluster 1, h2bk, HIST3H2BB - histone cluster 3, h2bb, HIST1H3F - histone cluster 1, h3f, HIST1H2BL - histone cluster 1, h2bl, H…
GO:0034728	nucleosome organization	7.27E-11	1.55E-7	13.13	2763	48	57	13	[HIST1H2BB - histone cluster 1, h2bb, HIST1H3E - histone cluster 1, h3e, HIST1H2BO - histone cluster 1, h2bo, HIST2H2BE - histone cluster 2, h2be, HIST1H1B - histone cluster 1, h1b, HIST1H1C - histone cluster 1, h1c, HIST1H3G - histone cluster 1, h3g, HIST1H2BK - histone cluster 1, h2bk, HIST3H2BB - histone cluster 3, h2bb, HIST1H3F - histone cluster 1, h3f, HIST1H2BL - histone cluster 1, h2bl, H…
GO:0065004	protein-DNA complex assembly	2.05E-10	3.5E-7	14.17	2763	52	45	12	[HIST1H2BB - histone cluster 1, h2bb, HIST1H3E - histone cluster 1, h3e, HIST1H2BO - histone cluster 1, h2bo, HIST1H3F - histone cluster 1, h3f, HIST2H2BE - histone cluster 2, h2be, HIST1H1B - histone cluster 1, h1b, HIST1H1C - histone cluster 1, h1c, HIST1H2BK - histone cluster 1, h2bk, HIST1H2BL - histone cluster 1, h2bl, HIST1H3G - histone cluster 1, h3g, HIST3H2BB - histone cluster 3, h2bb, H…
GO:0045814	negative regulation of gene expression, epigenetic	2.21E-10	3.14E-7	19.68	2763	26	54	10	[HIST1H2AM - histone cluster 1, h2am, HIST1H2AB - histone cluster 1, h2ab, HIST1H2AK - histone cluster 1, h2ak, HIST1H3E - histone cluster 1, h3e, HIST1H2AD - histone cluster 1, h2ad, HIST1H3F - histone cluster 1, h3f, HIST1H2AC - histone cluster 1, h2ac, HIST1H2AE - histone cluster 1, h2ae, HIST1H3G - histone cluster 1, h3g, HIST2H2AB - histone cluster 2, h2ab]
GO:0071824	protein-DNA complex subunit organization	5.54E-10	6.75E-7	13.16	2763	56	45	12	[HIST1H2BB - histone cluster 1, h2bb, HIST1H3E - histone cluster 1, h3e, HIST1H2BO - histone cluster 1, h2bo, HIST1H3F - histone cluster 1, h3f, HIST2H2BE - histone cluster 2, h2be, HIST1H1B - histone cluster 1, h1b, HIST1H1C - histone cluster 1, h1c, HIST1H2BK - histone cluster 1, h2bk, HIST1H2BL - histone cluster 1, h2bl, HIST1H3G - histone cluster 1, h3g, HIST3H2BB - histone cluster 3, h2bb, H…
GO:0007067	mitotic nuclear division	3.41E-9	3.63E-6	2.00	2763	75	995	54	[CDC6 - cell division cycle 6, CCSAP - centriole, cilia and spindle-associated protein, FAM83D - family with sequence similarity 83, member d, CDC25A - cell division cycle 25a, CDC20 - cell division cycle 20, BIRC5 - baculoviral iap repeat containing 5, CCNB2 - cyclin b2, STRA13 - stimulated by retinoic acid 13, KIF20B - kinesin family member 20b, SGOL1 - shugoshin-like 1 (s. pombe), NUF2 - nuf2,…
GO:0016458	gene silencing	7.38E-9	6.99E-6	14.62	2763	35	54	10	[HIST1H2AM - histone cluster 1, h2am, HIST1H2AB - histone cluster 1, h2ab, HIST1H2AK - histone cluster 1, h2ak, HIST1H3E - histone cluster 1, h3e, HIST1H2AD - histone cluster 1, h2ad, HIST1H3F - histone cluster 1, h3f, HIST1H2AC - histone cluster 1, h2ac, HIST1H2AE - histone cluster 1, h2ae, HIST1H3G - histone cluster 1, h3g, HIST2H2AB - histone cluster 2, h2ab]
GO:0000280	nuclear division	9.32E-9	7.94E-6	2.40	2763	90	575	45	[CDC6 - cell division cycle 6, CCSAP - centriole, cilia and spindle-associated protein, HAUS8 - haus augmin-like complex, subunit 8, SSSCA1 - sjogren syndrome/scleroderma autoantigen 1, FAM83D - family with sequence similarity 83, member d, CDC25A - cell division cycle 25a, CDC20 - cell division cycle 20, NEK2 - nima-related kinase 2, BIRC5 - baculoviral iap repeat containing 5, CCNB2 - cyclin b2…
GO:0048285	organelle fission	2.53E-8	1.96E-5	1.83	2763	97	995	64	[CDC6 - cell division cycle 6, CCSAP - centriole, cilia and spindle-associated protein, FAM83D - family with sequence similarity 83, member d, CDC25A - cell division cycle 25a, CDC20 - cell division cycle 20, BIRC5 - baculoviral iap repeat containing 5, CCNB2 - cyclin b2, STRA13 - stimulated by retinoic acid 13, KIF20B - kinesin family member 20b, BRCA2 - breast cancer 2, early onset, SGOL1 - shu…
GO:0022402	cell cycle process	3.61E-8	2.57E-5	1.66	2763	284	609	104	[CDC6 - cell division cycle 6, FAM83D - family with sequence similarity 83, member d, CDC25A - cell division cycle 25a, CDC20 - cell division cycle 20, BIRC5 - baculoviral iap repeat containing 5, KIF20B - kinesin family member 20b, BRCA2 - breast cancer 2, early onset, ORC1 - origin recognition complex, subunit 1, SGOL1 - shugoshin-like 1 (s. pombe), CDT1 - chromatin licensing and dna replicatio…
GO:0040029	regulation of gene expression, epigenetic	1.88E-7	1.23E-4	10.89	2763	47	54	10	[HIST1H2AM - histone cluster 1, h2am, HIST1H2AB - histone cluster 1, h2ab, HIST1H2AK - histone cluster 1, h2ak, HIST1H3E - histone cluster 1, h3e, HIST1H2AD - histone cluster 1, h2ad, HIST1H3F - histone cluster 1, h3f, HIST1H2AC - histone cluster 1, h2ac, HIST1H2AE - histone cluster 1, h2ae, HIST1H3G - histone cluster 1, h3g, HIST2H2AB - histone cluster 2, h2ab]
GO:0051302	regulation of cell division	1.93E-7	1.17E-4	2.65	2763	69	498	33	[CDC6 - cell division cycle 6, CCSAP - centriole, cilia and spindle-associated protein, KIF14 - kinesin family member 14, CEP97 - centrosomal protein 97kda, CDC20 - cell division cycle 20, BIRC5 - baculoviral iap repeat containing 5, NEK2 - nima-related kinase 2, CENPE - centromere protein e, 312kda, KIF20B - kinesin family member 20b, BRCA2 - breast cancer 2, early onset, AURKB - aurora kinase b…
GO:1903047	mitotic cell cycle process	7E-7	3.98E-4	1.84	2763	210	501	70	[CDC6 - cell division cycle 6, CCSAP - centriole, cilia and spindle-associated protein, FAM83D - family with sequence similarity 83, member d, CDC25A - cell division cycle 25a, CDC20 - cell division cycle 20, CCNB2 - cyclin b2, BIRC5 - baculoviral iap repeat containing 5, KIF20B - kinesin family member 20b, ORC1 - origin recognition complex, subunit 1, NUF2 - nuf2, ndc80 kinetochore complex compo…
GO:0051276	chromosome organization	8.24E-7	4.39E-4	2.41	2763	123	363	39	[HIST1H3E - histone cluster 1, h3e, CDC20 - cell division cycle 20, NEK2 - nima-related kinase 2, BIRC5 - baculoviral iap repeat containing 5, CENPM - centromere protein m, BRCA2 - breast cancer 2, early onset, RAD54L - rad54-like (s. cerevisiae), CENPF - centromere protein f, 350/400kda, AURKB - aurora kinase b, KIF18A - kinesin family member 18a, NUF2 - nuf2, ndc80 kinetochore complex component…
